# Supplementary material for: Malignant features of minipig melanomas prior to spontaneous regression
Source: Sci Rep. 2024 Apr 22;14:9240. doi: 10.1038/s41598-024-59741-w (PMC11035550; doi:10.1038/s41598-024-59741-w)
Supplement: Supplementary file 2 — Supplementary Tables. [file 41598_2024_59741_MOESM2_ESM.xlsx]

## Sheet: Table S1
Supplementay Table 1: Individual clinical data and metadata of pigs.
Tumor burden is defined as low if total number of lesions is comprised between 1 and 3, medium if between 4 and 7 and high if above 8.
ND: not determined
Pig	Family	Sex	CD4 genotype	Number of lesions		tumor burden	Palpable lymphadenopathies			Analysed lesions
				At birth	Total		Observation	Day of appearance		Number	Age of pig (day)
0497	61	M	Ref/Ref	6	12	high	observed	21		1	49
0533	66	F	Ref/Alt	2	9	high	observed	28		1	9
0534	66	F	Ref/Ref	3	11	high	observed	22		1	9
0664	81	M	Alt/Alt	4	8	high	observed	35		1	7
0665	81	M	Ref/Alt	4	13	high	observed	208		1	29
0666	81	F	Alt/Alt	2	6	medium	observed	27		1	29
0815	98	F	Ref/Alt	5	11	high	observed	48		1	27
0839	101	F	Ref/Alt	4	11	high	observed	31		1	24
0932	110	F	Ref/Ref	4	4	medium	observed	54		1	11
0952	111	F	Ref/Alt	2	4	medium	observed	19		1	12
0985	114	M	Ref/Alt	1	11	high	observed	27		1	3
1015	118	F	Ref/Alt	4	6	medium	observed	22		1	25
1017	118	M	Ref/Ref	5	11	high	observed	14		1	25
1221	142	M	Alt/Alt	1	5	medium	observed	176		1	148
1331	159	F	Ref/Alt	9	14	high	observed	30		2	16, 36
1335	159	F	Ref/Ref	5	8	high	observed	22		1	36
1336	159	F	Ref/Alt	4	7	medium	observed	22		2	16, 36
1341	160	M	Ref/Ref	2	3	low	observed	14		1	34
1343	160	F	Ref/Alt	4	6	medium	observed	84		1	14
1364	163	M	Ref/Alt	6	11	high	observed	26		1	39
1367	163	F	Ref/Alt	2	7	medium	observed	38		1	39
1376	164	M	Ref/Ref	1	9	high	observed	42		1	42
1377	164	F	Ref/Alt	6	9	high	observed	36		2	21, 42
1378	164	F	Ref/Ref	1	10	high	observed	42		1	21
1387	165	M	Ref/Ref	4	4	medium	non-observed	ND		2	29, 49
1396	166	M	Ref/Alt	3	4	medium	observed	20		1	28
1397	166	F	Ref/Alt	2	9	high	observed	20		1	48
1444	171	F	Ref/Alt	10	15	high	observed	22		1	13
1445	171	M	Ref/Ref	3	9	high	observed	28		1	13
1466	173	F	Ref/Alt	2	5	medium	observed	37		1	79
1470	174	M	Ref/Ref	2	5	medium	observed	33		1	19
1472	174	F	Ref/Ref	4	7	medium	observed	33		1	19
1473	174	F	Ref/Ref	2	5	medium	observed	56		1	19
1474	174	F	Ref/Ref	5	9	high	observed	26		1	19
1475	174	F	Ref/Ref	5	9	high	observed	33		1	19
1506	178	M	Ref/Ref	4	9	high	observed	105		1	28
1512	178	F	Ref/Ref	6	10	high	observed	105		1	28
1516	179	F	Alt/Alt	8	14	high	observed	44		1	48
1518	179	M	Ref/Alt	2	4	medium	observed	44		1	48
1519	179	M	Ref/Alt	1	6	medium	observed	44		2	8, 41
1535	182	F	Ref/Ref	4	8	high	observed	43		1	43
1553	184	F	Ref/Alt	6	7	medium	observed	28		3	11, 21, 43
1573	188	M	Ref/Alt	2	4	medium	observed	30		1	10
1575	188	M	Ref/Alt	3	4	medium	observed	30		1	10
1598	191	M	Ref/Ref	3	5	ND	ND	ND		1	14
1600	191	F	Ref/Ref	1	3	low	observed	56		1	14
1664	201	F	Alt/Alt	1	1	low	observed	23		1	16
1668	202	M	Alt/Alt	5	11	high	observed	53		4	8, 8, 8, 22
1669	202	F	Alt/Alt	5	9	high	observed	52		2	8, 22
1681	203	M	Ref/Alt	1	10	high	observed	40		1	26
1684	203	M	Ref/Alt	2	7	medium	observed	12		2	20, 26
1685	203	F	Ref/Alt	4	11	high	observed	25		4	12, 12, 20, 20
1688	203	F	Ref/Alt	2		ND	ND	ND		1	20
1696	205	M	Alt/Alt	4	8	high	observed	49		3	15, 22, 22
1697	205	M	Alt/Alt	4	7	medium	observed	42		2	15, 22
1701	205	F	Ref/Alt	6	10	high	observed	42		1	8
1703	206	M	Alt/Alt	1	7	medium	ND	ND		1	17
1706	206	F	Ref/Alt	3	6	medium	observed	30		1	17
1721	209	M	Ref/Alt	6	7	high	observed	8		1	8
1722	209	F	Alt/Alt	8	13	high	observed	44		1	9
1727	210	M	Ref/Alt	2	5	medium	observed	57		1	16
1729	210	M	Ref/Alt	1	2	low	observed	34		1	16

## Sheet: Table S2
Supplementay Table 2: Clinical and histological phenotypes for each tumor lesion.
Lesion size's evolution is defined by comparison with the previous observation: fast_increase if > 5%/day, slow_increase comprised between 1 and 5%/day, stable if comprised between -1 and 1%/day, decreasing if below -1%/day.
Pig_Lesion	Pig	Lesion	Age of the pig at excision (day)	Presence of the lesion at birth	Age of the lesion at excision (day)	Group of progression/regression		Clinical obervations of the lesions								Histological obervations of the tumoral zone										Use in the study
								Lesion size (cm)	Lesion's size evolution (% variation / day)	Lesion size's evolution	Description	Ulceration	Grayish lesion	Presence of palpable adenomegalies		Presence of a zone of dermal fibrosis	Profile	Length (cm)	Depht (cm)	Area (mm2)	Clark's level	Ulceration	Vascularization	Lymphoid infiltration		Tumor descriptions	RNAseq read count	Mice engrafment	pERK staining	pAKT staining	pSTAT3 staining	pJNK staining	Ki67 staining	cancer gene sequencing	immune cells by flow cytometry
0533_L1	0533	L1	9	yes	9	EP		3	4.2	slow_increase	exophytic	yes (++)	no	no		no	polypoid	2.431	1.05	192.3	IV	low	high	no		x		Nude
0534_L1	0534	L1	9	yes	9	EP		1.5	0	stable	dome	yes (++)	no	no		no	dome or plateau	1.376	0.594	60.8	V	low	low	yes (perilesional)		x		Nude
0664_L1	0664	L1	7	yes	7	EP		2	14.3	fast_increase	plateau	yes (++)	no	no		no	dome or plateau	0.878	0.421	33.3	V	high	high	yes (perilesional)		x		Nude
0932_L1	0932	L1	11	yes	11	EP		2.2	4.5	slow_increase	exophytic	yes (++)	no	no		no	dome or plateau				V	low	low	no		x		NSG
0952_L1	0952	L1	12	yes	12	EP		2.7	6.2	fast_increase	dome	yes (+)	no	no		no	polypoid	1.41	0.611	73.5	IV	high	high	yes (perilesional)		x		NSG
0985_L1	0985	L1	3	yes	3	EP		1.8	33.3	fast_increase	dome	yes (++)	no	no		no	dome or plateau	0.893	0.521	38.8	V	no	high	no		x		NSG
1519_L1	1519	L1	8	yes	8	EP		2.1	4.8	slow_increase	dome	yes (+)	no	no		no	polypoid	1.425	0.531	56.2	V	high	high	yes (perilesional)		x	29348578		x	x	x	x	x	x
1553_L1	1553	L1	11	yes	11	EP		2.2	5	fast_increase	dome	yes (+)	no	no		no	dome or plateau	1.493	0.666	71.4	V		high	no		x	24169652		x
1573_L1	1573	L1	10	yes	10	EP		2.1	1.8	slow_increase	exophytic	yes (+)	no	no		no										x		NSG
1575_L1	1575	L1	10	yes	10	EP		2	2.8	slow_increase	dome	yes (++)	no	no		no										x		NSG
1668_L2	1668	L2	8	yes	8	EP		2.5	6.9	fast_increase	dome	yes (++)	no	no		no					V		high	no											x
1668_L3	1668	L3	8	yes	8	EP		2.2	4.5	slow_increase	dome	yes (++)	no	no		no	polypoid				IV	high	high	yes (perilesional)		x									x
1668_L4	1668	L4	8	yes	8	EP		2.2	3.9	slow_increase	exophytic	yes (+)	no	no		no							high	no											x
1669_L4	1669	L4	8	yes	8	EP		1.8	6.3	fast_increase	dome	yes (++)	no	no		no	dome or plateau				V	low	high	no		x				x	x	x	x		x
1685_L1	1685	L1	12	yes	12	EP		2.6	6.4	fast_increase	dome	yes (++)	no	no		no	dome or plateau				V	high	high	yes (intralesional)					x	x		x	x
1685_L2	1685	L2	12	yes	12	EP		2.7	7.4	fast_increase	dome	yes (++)	no	no		no	polypoid				V	high	high	yes (perilesional)		x	44374189								x
1701_L3	1701	L3	8	yes	8	EP		2.2	6.3	fast_increase	dome	yes (++)	no	no		no	dome or plateau				V	low	high	yes (perilesional)		x				x	x	x	x		x
1721_L1	1721	L1	8	yes	8	EP		2	5.7	fast_increase	dome	yes (+)	no	yes		no	dome or plateau					no	low	no		x				x	x		x		x
1722_L1	1722	L1	9	yes	9	EP		1.5	2.9	slow_increase	dome	yes (++)	no	no		no	dome or plateau				V	low	high	no		x	42004521		x	x	x	x			x
1015_L2	1015	L2	25	yes	25	P		2.4	5.4	fast_increase	exophytic	yes (++)	no	yes		no	polypoid	1.985	0.663	99.8	V	high	high	yes (perilesional)		x		NSG
1017_L2	1017	L1	25	yes	25	P		3.3	6.1	fast_increase	exophytic	yes (++)	no	yes		no	polypoid				IV	low	low	yes (perilesional)		x		NSG
1331_L3	1331	L3	16	yes	16	P		2.5	6.3	fast_increase	dome	yes (++)	no	no		no	dome or plateau	0.744	1.08	50.9	V	high	high	yes (perilesional)		x									x
1335_L2	1335	L2	36	yes	36	P		2.5	-0.7	stable	dome	yes (+)	no	yes		no	polypoid				V	high	high	no		x									x
1336_L2	1336	L2	16	yes	16	P		2.7	5.3	fast_increase	plateau	no	no	yes		no	dome or plateau	1.6613	0.4924	55.9	V	high	high	yes (perilesional)		x									x
1343_L1	1343	L1	14	yes	14	P		3	4.8	slow_increase	dome	yes (++)	no	no		no	polypoid	1.9295	0.7144	124.4	V	high	high	no		x				x	x		x		x
1376_L1	1376	L1	42	yes	42	P		2.5	5.3	fast_increase	plateau	yes (+)	no	yes		no	dome or plateau	2.45097	0.9659	191.1	V	low	high	no		x									x
1377_L3	1377	L3	21	yes	21	P		1.5	2.2	slow_increase	dome	no	no	no		no	hypodermal	0.5557	0.2762	10.7		no	high	no		x									x
1378_L1	1378	L1	21	yes	21	P		2.3	5.1	fast_increase	plateau	no	no	no		no	dome or plateau	1.8568	0.9421	128.3	V	high	high	no		x									x
1387_L2	1387	L2	29	yes	29	P		2	1.4	slow_increase	plateau	no	no	no		no	dome or plateau	1.661	0.5246	66.4	V	high	high	no		x									x
1396_L2	1396	L2	28	yes	28	P		2.5	0.6	stable	plateau	yes (+)	no	yes		no	dome or plateau	2.096	0.6064	92	V	high	high	no		x			x	x	x	x	x		x
1444_L2	1444	L2	13	yes	13	P		2.5	5.2	fast_increase	dome	yes (+)	no	no		no	polypoid	1.723	1.31	177.2	V	high	high	yes (perilesional)		x
1445_L2	1445	L2	13	yes	13	P		1.9	5.3	fast_increase	dome	yes (+)	no	no		no	polypoid	1.174	0.549	46	V	high	high	yes (perilesional)		x				x
1472_L2	1472	L2	19	yes	19	P		3.9	2.6	slow_increase	dome	yes (++)	no	no		no	polypoid	3.7739	1.2505	344	V	high	high	no		x									x
1474_L2	1474	L2	19	yes	19	P		2.5	0.7	stable	dome	yes (++)	no	no		no	polypoid	2.8151	1.1724	184.9	V	low	high	no		x									x
1475_L2	1475	L2	19	yes	19	P		3	5	fast_increase	dome	yes (+)	no	no		no	polypoid	2.228	0.714	155.3	IV	low	high	no		x									x
1535_L2	1535	L2	43	yes	43	P		3.9	1.7	slow_increase	dome	yes (++)	no	yes		no	dome or plateau	2.639	0.699	172.3	V	low	high	no		x	52085788
1553_L4	1553	L4	21	yes	21	P		2.5	6	fast_increase	dome	yes (++)	no	no		no	polypoid	1.344	0.62	65.9	IV	low	high	yes (perilesional)		x
1598_L1	1598	L1	14	yes	14	P		2.5	0	stable	dome	yes (++)	no	no		no	polypoid	1.137	0.506	45.5	V	high	high	yes (perilesional)		x		NSG
1600_L1	1600	L3	14	yes	14	P		2.5	3.4	slow_increase	dome	yes (++)	no	no		no	dome or plateau	1.274	0.432	38.4	IV	low	high	yes (perilesional)		x		NSG
1664_L1	1664	L1	16	yes	16	P		3	1.9	slow_increase	dome	yes (++)	no	no		no	dome or plateau				V					x									x
1668_L5	1668	L5	22	yes	22	P		2.8	3.6	slow_increase	exophytic	no	no	no		no	dome or plateau				V	high	high	yes (perilesional)		x									x
1669_L1	1669	L1	22	yes	22	P		3	6.7	fast_increase	dome	yes (+)	no	no		no	dome or plateau				IV	low	high	no		x									x
1681_L1	1681	L1	26	yes	26	P		2.5	2.9	slow_increase	plateau	no	no	no		no	dome or plateau	1.33	0.433	45	V	high	high	yes (perilesional)		x									x
1684_L1	1684	L1	20	yes	20	P		1.5	8.9	fast_increase	dome	no	no	yes		no	polypoid				IV	no	high	yes (perilesional)		x						x			x
1685_L5	1685	L5	20	yes	20	P		2.2	1.5	slow_increase	dome	yes (++)	no	no		no	polypoid				IV	low	high	yes (intralesional)		x									x
1688_L2	1688	L2	20	yes	20	P		1.5	5.6	fast_increase	dome	no	no	no		no	dome or plateau					no	high	no		x			x		x	x	x		x
1696_L1	1696	L1	15	yes	15	P		3	3.8	slow_increase	dome	yes (++)	no	no		no	dome or plateau				V	low	high	yes (perilesional)		x	50318954			x	x		x
1696_L3	1696	L3	22	yes	22	P		2.5	6.7	fast_increase	dome	yes (++)	no	no		no	dome or plateau				IV		high	no											x
1696_L4	1696	L4	22	yes	22	P		2.4	4.2	slow_increase	dome	yes (+)	no	no		no	dome or plateau						high	no											x
1697_L1	1697	L1	15	yes	15	P		2	3.1	slow_increase	plateau	yes (+)	no	no		no	polypoid				V	high	high	no		x	44781276			x			x
1697_L3	1697	L3	22	yes	22	P		2	3.1	slow_increase	dome	yes (+)	no	no		no					V		no	no								x			x
1703_L1	1703	L1	17	yes	17	P		2.5	5.7	fast_increase	dome	yes (++)	no	no		no	dome or plateau				V		high	no		x									x
1706_L1	1706	L1	17	yes	17	P		2.5	5.7	fast_increase	plateau	yes (++)	no	no		no	dome or plateau					high		yes (perilesional)		x	48161765								x
1727_L2	1727	L2	16	yes	16	P		1	8.3	fast_increase	plateau	no	no	no		no	dome or plateau				V	no	high	no		x									x
1729_L1	1729	L1	16	yes	16	P		1	6.7	fast_increase	plateau	no	no	no		no	dome or plateau				V	no	low	no		x									x
0497_L3	497	L3	49	yes	49	PF		2.7	0	stable	exophytic	yes (++)	no	yes		yes	polypoid	1.983	1.49	162	V	high	high	yes (intralesional)		x	44091570		x			x	x
0665_L3	665	L3	29	yes	29	PF		2.5	1.5	slow_increase	exophytic	yes (++)	no	yes		yes	polypoid				IV	high	high	no		x		Nude
0666_L1	666	L1	29	yes	29	PF		2.5	2.5	slow_increase	exophytic	yes (++)	no	yes		yes	polypoid	1.594	1.358	165.5	IV	low	high	yes (perilesional)		x		Nude
0815_L2	815	L2	27	yes	27	PF		4	3.6	slow_increase	exophytic	yes (+)	no	no		yes	dome or plateau				V	high	high	yes (perilesional)		x		Nude
0839_L3	839	L3	24	yes	24	PF		2.7	2.4	slow_increase	exophytic	yes (++)	no	no		yes	polypoid	2.775	1.458	319.4	V	high	high	yes (perilesional)		x		Nude
1331_L8	1331	L8	36	yes	36	PF		2.9	1.7	slow_increase	dome	yes (+)	no	yes		yes	dome or plateau	1.8969	1.0073	119.3	IV	high	low	yes (perilesional)		x									x
1336_L4	1336	L4	36	yes	36	PF		2.8	1.2	slow_increase	dome	yes (+)	no	yes		yes	polypoid	1.0946	1.1047	101.5	V	high	high	yes (intralesional)		x			x	x	x	x	x		x
1341_L3	1341	L3	34	yes	34	PF		2.5	1.3	slow_increase	dome	no	no	yes		yes	dome or plateau	0.779	1.019	77.3		high	high	no		x									x
1364_L1	1364	L1	39	yes	39	PF		5.1	1.6	slow_increase	dome	yes (+)	no	yes		yes	polypoid	3.325	1.6472	303.3	V	high	high	yes (intralesional)		x			x		x	x	x		x
1367_L2	1367	L2	39	yes	39	PF		2.7	0	stable	dome	yes (+)	no	yes		yes	dome or plateau	2.3599	1.1601	211.6	V	low	high	no		x									x
1377_L6	1377	L6	42	yes	42	PF		2.3	-0.7	stable	plateau	yes (++)	no	yes		yes	polypoid	1.5207	0.6814	74.5	IV	low	high	yes (perilesional)		x			x		x	x	x		x
1387_L1	1387	L1	49	yes	49	PF		2	-0.7	stable	plateau	no	yes	no		yes	dome or plateau				V	no	low	no		x			x		x				x
1397_L2	1397	L2	48	yes	48	PF		3.2	1.6	slow_increase	dome	yes (+)	no	yes		yes	dome or plateau	1.2552	0.9132	89.2	V	high	high	no		x			x		x	x	x		x
1470_L1	1470	L1	19	yes	19	PF		2.8	3.6	slow_increase	dome	yes (++)	no	no		yes	dome or plateau	2.126	0.46	78.2	IV	low	high	no		x									x
1473_L1	1473	L1	19	yes	19	PF		3	2.2	slow_increase	exophytic	yes (+)	no	no		yes	polypoid	2.4754	1.4269	217.3	V	low	high	no		x									x
1506_L3	1506	L3	28	yes	28	PF		3.5	2.9	slow_increase	exophytic	yes (+)	no	yes		yes	polypoid	2.263	0.964	176.8	V	high	high	no		x	46853496			x	x
1512_L1	1512	L1	28	yes	28	PF		2.9	1.7	slow_increase	exophytic	yes (+)	no	yes		yes	polypoid	2.041	0.766	132	V	high	high	yes (perilesional)		x	32842262		x	x
1516_L1	1516	L1	48	yes	48	PF		3.6	-1.7	decreasing	dome	no	no	yes		yes	polypoid				V	low	high	no						x	x		x
1516_L7	1516	L7	48	yes	48	PF		2.9	0.9	stable	dome	yes (++)	no	yes		yes	polypoid	1.697	1.041	139.6	V	high	high	yes (perilesional)		x									x
1518_L1	1518	L1	48	yes	48	PF		4.9	0	stable	dome	no	no	yes		yes	polypoid	3.596	1.557	384.8	V	low	high	yes (intralesional)		x				x	x				x
1553_L5	1553	L5	28	yes	28	PF		4	5	fast_increase	plateau	yes (++)	no	yes		yes	dome or plateau	2.877	0.89	197.3	V	high	high	yes (intralesional)		x
1684_L2	1684	L2	26	yes	26	PF		2	5.7	fast_increase	plateau	no	no	yes		yes	dome or plateau				V	no	high	no		x	42669963		x	x	x	x	x		x
1221_L2	1221	L2	176	no	148			4	1.1	slow_increase	dome	no	no	yes		yes	dome or plateau				V	low	high	yes (intralesional)										x
1466_L2	1466	L2	79	yes	79			2.5	0	stable	plateau	no	yes	yes		yes	dome or plateau	2.4224	1.193	211.4	V	high	high	yes (perilesional)										x
1519_L2	1519	L2	55	no	41			3.6	0	stable	plateau	yes (+)	no	yes		yes	dome or plateau	3.19	1.2733	300.7	V	low	high	yes (perilesional)										x

## Sheet: Table S3
Supplementary Table 3: Differential analysis results comparing EP vs P, EP vs PF and P vs PF groups.
Only significant DE genes are reported in the table (FDR<0.05)
			EP vs P							EP vs PF							P vs PF
Gene	Gene Name	Ortholog Gene Name	baseMean	log2FoldChange	lfcSE	stat	pvalue	padj		baseMean	log2FoldChange	lfcSE	stat	pvalue	padj		baseMean	log2FoldChange	lfcSE	stat	pvalue	padj
ENSSSCG00000041332			2.7143	-20.3306	2.23139	-9.1112	8.14775e-20	1.72488e-15		2.7143	-16.9828	2.47607	-6.85878	6.94506e-12	7.35135e-08
ENSSSCG00000050330			4.65721	21.6153	3.33896	6.47366	9.56547e-11	1.0125e-06									5.00693	-17.8006	3.44792	-5.16269	2.4342e-07	0.000367374
ENSSSCG00000042754			31.0976	-21.8465	3.80749	-5.73779	9.5922e-09	4.11159e-05		31.0976	-25.9054	4.05139	-6.3942	1.61389e-10	8.54154e-07		33.0421	34.0112	3.96114	8.58623	8.98708e-18	9.4944e-14
ENSSSCG00000040940	CCL16	CCL16	0.99544	-18.7116	3.2792	-5.70616	1.15551e-08	4.11159e-05		0.99544	-15	3.61522	-4.14913	3.33742e-05	0.0227913
ENSSSCG00000048163			11.8796	-21.7381	3.81054	-5.70473	1.16531e-08	4.11159e-05									12.7705	26.8613	3.96137	6.78081	1.19503e-11	6.31243e-08
ENSSSCG00000033555			14.5447	-22.094	3.8104	-5.79833	6.69799e-09	4.11159e-05									15.6355	25.6934	3.9613	6.48611	8.80814e-11	3.10179e-07
ENSSSCG00000000074	MCHR1	MCHR1	24.3052	-4.4195	0.80468	-5.49224	3.96866e-08	0.000120024		24.3052	-3.94605	0.854085	-4.6202	3.83365e-06	0.00507239
ENSSSCG00000038719		IGLC7	438.59	-6.45529	1.19625	-5.39627	6.80421e-08	0.000180057
ENSSSCG00000036224		IGKC	280.3	-4.01972	0.762932	-5.26878	1.37336e-07	0.000323044
ENSSSCG00000006194	NCOA2	NCOA2	1219.04	0.895866	0.175607	5.10152	3.36929e-07	0.000713278
ENSSSCG00000036726		LCMT1	1.37722	-19.0936	3.81127	-5.00978	5.44914e-07	0.00104871		1.37722	-17.2049	4.09981	-4.19652	2.71047e-05	0.0197864
ENSSSCG00000012277	TIMP1	TIMP1	2296.32	-1.65439	0.335856	-4.9259	8.39733e-07	0.00148143		2296.32	-2.04273	0.359097	-5.68851	1.28155e-08	3.87578e-05
ENSSSCG00000046473			0.396629	18.7377	3.86091	4.85318	1.215e-06	0.00183725		0.396629	19.2556	4.10984	4.68524	2.79629e-06	0.00437624
ENSSSCG00000041124			48.9031	-7.7247	1.58909	-4.86108	1.16746e-06	0.00183725
ENSSSCG00000049473			1.3362	17.9716	3.81002	4.71692	2.39437e-06	0.00337925									1.43542	-21.2533	3.86388	-5.5005	3.78717e-08	7.27446e-05
ENSSSCG00000032557	LDHB	LDHB	229.195	-6.616	1.4287	-4.63078	3.6429e-06	0.00479465		229.195	-6.9449	1.52365	-4.55806	5.16278e-06	0.006072
ENSSSCG00000037358	HPS5	SAA1	6545.83	-4.41837	0.956499	-4.61931	3.85021e-06	0.00479465
ENSSSCG00000044037		OR2A2	0.602494	17.7453	3.85902	4.5984	4.25746e-06	0.00500724									0.647224	-19.2313	3.90173	-4.92892	8.26866e-07	0.00109193
ENSSSCG00000004572		C2CD4A	35.9415	-3.39264	0.753228	-4.50413	6.66445e-06	0.0074256
ENSSSCG00000014988	MMP13	MMP13	412.691	-5.70133	1.30651	-4.36379	1.27827e-05	0.0130226		412.691	-7.69912	1.42299	-5.41051	6.28456e-08	0.00015342
ENSSSCG00000042084			0.7746	-15.9341	3.65337	-4.36149	1.29181e-05	0.0130226		0.7746	-16.4701	3.89443	-4.22914	2.34584e-05	0.0191005
ENSSSCG00000016591	PAX4	PAX4	0.345571	-16.628	3.8283	-4.34344	1.40272e-05	0.013498
ENSSSCG00000002457	ITPK1	ITPK1	839.627	-0.977202	0.22608	-4.32238	1.54355e-05	0.0135562
ENSSSCG00000035751			4584.25	9.81057	2.27395	4.31433	1.60087e-05	0.0135562
ENSSSCG00000041991			1.82836	16.67	3.86194	4.31649	1.58526e-05	0.0135562
ENSSSCG00000041563			0.439851	16.6876	3.88737	4.29277	1.7646e-05	0.014368
ENSSSCG00000042737			315.482	-5.03772	1.17842	-4.27499	1.91143e-05	0.014987		315.482	-5.12252	1.26676	-4.0438	5.25918e-05	0.0265088
ENSSSCG00000028204	TREH	TREH	217.477	-4.81423	1.13757	-4.23203	2.31591e-05	0.0163426
ENSSSCG00000035077	INHBA	INHBA	205.155	-2.69991	0.636525	-4.24163	2.21899e-05	0.0163426
ENSSSCG00000037015	SESN3	SESN3	1397.49	1.90468	0.449864	4.23391	2.29661e-05	0.0163426
ENSSSCG00000051040			0.374029	-16.1746	3.83903	-4.2132	2.51781e-05	0.0171942
ENSSSCG00000005312	SIT1	SIT1	39.0386	-4.46108	1.06443	-4.19104	2.77673e-05	0.0183698
ENSSSCG00000021440	GPSM2	GPSM2	977.117	1.64263	0.392693	4.18297	2.87721e-05	0.0184577
ENSSSCG00000006157	MSTO1	MSTO1	339.807	-1.14918	0.275774	-4.1671	3.08501e-05	0.0189809
ENSSSCG00000036783	CCDC127	CCDC127	446.588	-0.832872	0.200055	-4.16321	3.13808e-05	0.0189809
ENSSSCG00000008792	N4BP2	N4BP2	1632.77	0.932026	0.2251	4.1405	3.46553e-05	0.0198285
ENSSSCG00000034228			0.363774	-15.9336	3.84296	-4.14616	3.38092e-05	0.0198285
ENSSSCG00000040162	NUPR1	NUPR1	3031.13	-2.58597	0.625886	-4.13169	3.60108e-05	0.0200618
ENSSSCG00000047542			58.0216	-4.75303	1.15854	-4.10262	4.08502e-05	0.0221743		58.0216	-5.11564	1.26033	-4.05896	4.92917e-05	0.0265088
ENSSSCG00000026695	TNFSF14	TNFSF14	59.7166	-3.015	0.736383	-4.09433	4.2339e-05	0.0224079
ENSSSCG00000010241	TET1	TET1	657.419	1.14993	0.281914	4.07899	4.52317e-05	0.0227065
ENSSSCG00000014173	LNPEP	LNPEP	887.207	1.42429	0.34927	4.07791	4.54416e-05	0.0227065
ENSSSCG00000030693	TSPAN16	TSPAN16	0.275107	-15.6919	3.85127	-4.07446	4.6121e-05	0.0227065
ENSSSCG00000037775		IGHM	1091.9	-3.47461	0.857083	-4.05399	5.03504e-05	0.0242254
ENSSSCG00000040509	LIMD2	LIMD2	547.166	-1.05219	0.261461	-4.02427	5.71524e-05	0.026887									539.613	1.12374	0.282653	3.97569	7.01743e-05	0.0478294
ENSSSCG00000048464			25.0892	-5.11312	1.28077	-3.99221	6.54593e-05	0.0301255
ENSSSCG00000029200	TRIM2	TRIM2	1190.15	1.28423	0.323594	3.96866	7.22766e-05	0.0312265
ENSSSCG00000036308	PGS1	PGS1	699.514	-0.707091	0.178149	-3.9691	7.21433e-05	0.0312265
ENSSSCG00000039053	VGF	VGF	86.4096	-2.89128	0.727627	-3.97358	7.08016e-05	0.0312265
ENSSSCG00000016968	BDP1	BDP1	1580.1	0.758075	0.192529	3.93746	8.23493e-05	0.0348667
ENSSSCG00000033753	UBXN2A	UBXN2A	967.879	0.563454	0.1438	3.91833	8.91648e-05	0.0370121
ENSSSCG00000036988	PSMG4	PSMG4	406.752	-1.24127	0.317689	-3.90718	9.33782e-05	0.0380157
ENSSSCG00000035655			240.801	-4.33528	1.11231	-3.89755	9.71726e-05	0.038814
ENSSSCG00000006933	CLCA1	CLCA1	114.535	-4.11571	1.05778	-3.89091	9.98696e-05	0.0391526
ENSSSCG00000048823			54.2054	-14.9052	3.8654	-3.85606	0.000115227	0.0431231		54.2054	-26.2336	4.03383	-6.50341	7.85181e-11	5.54076e-07
ENSSSCG00000014281	IL13	IL13	0.464348	-14.9511	3.87495	-3.8584	0.000114133	0.0431231
ENSSSCG00000038605			40949.7	11.1004	2.88009	3.8542	0.000116108	0.0431231
ENSSSCG00000003338	PUSL1	PUSL1	167.037	-1.76326	0.458382	-3.84669	0.000119723	0.0436988
ENSSSCG00000027491		COA1	951.36	-0.643634	0.168721	-3.81478	0.000136302	0.048907
ENSSSCG00000030274	PPEF1	PPEF1	624.796	-1.40168	0.368325	-3.80554	0.000141498	0.0497888
ENSSSCG00000037779	CAPN10	CAPN10	405.348	-1.03932	0.273353	-3.80212	0.000143463	0.0497888
ENSSSCG00000030681	MYBPH	MYBPH								214.487	-3.93106	0.529518	-7.42386	1.13756e-13	2.40821e-09		193.992	-2.44738	0.532684	-4.59443	4.3394e-06	0.0041676
ENSSSCG00000050164										4.49108	19.8725	3.15187	6.305	2.88196e-10	1.22022e-06		4.83684	21.0228	3.04272	6.90923	4.87306e-12	3.4321e-08
ENSSSCG00000045209										3.35707	19.186	3.24503	5.91242	3.37111e-09	1.18944e-05		3.61119	20.5782	3.10941	6.61804	3.63997e-11	1.53818e-07
ENSSSCG00000017488	CSF3	CSF3								206.621	-3.81972	0.706851	-5.40386	6.52235e-08	0.00015342
ENSSSCG00000020970	IL6	IL6								359.354	-4.18167	0.848058	-4.93087	8.18623e-07	0.00173302		378.928	-2.73746	0.537844	-5.08969	3.58653e-07	0.000505199
ENSSSCG00000034717		CFL1								0.772483	18.3005	3.7809	4.84025	1.29676e-06	0.00228769		0.830695	18.8488	3.59302	5.24596	1.55472e-07	0.000252689
ENSSSCG00000040725	IL11	IL11								38.6687	-4.52997	0.935221	-4.84374	1.27416e-06	0.00228769
ENSSSCG00000016184		CXCR1								536.82	-3.97216	0.849078	-4.6782	2.89406e-06	0.00437624
ENSSSCG00000025353	TNNT1	TNNT1								76.9494	-3.69241	0.795301	-4.64278	3.43749e-06	0.00485144
ENSSSCG00000038562	RND1	RND1								51.6313	-3.66158	0.798682	-4.58453	4.55002e-06	0.00566611
ENSSSCG00000015579	PTGS2	PTGS2								753.581	-2.37721	0.53683	-4.42823	9.50108e-06	0.0105862		774.768	-2.22481	0.353132	-6.3002	2.97258e-10	8.97251e-07
ENSSSCG00000000291		GPR84								330.889	-4.70953	1.07303	-4.38902	1.13864e-05	0.0109569
ENSSSCG00000033183		MCEMP1								116.295	-4.02	0.913888	-4.39879	1.08856e-05	0.0109569
ENSSSCG00000035738		RPL36A								0.407631	-18.105	4.10597	-4.40942	1.03648e-05	0.0109569
ENSSSCG00000036342		ADGRE2								113.154	-2.39126	0.552594	-4.32734	1.50918e-05	0.0138911		116.623	-2.20427	0.389128	-5.66465	1.47326e-08	3.89107e-05
ENSSSCG00000032712		OR4A47								0.307384	-17.5857	4.10983	-4.27894	1.87782e-05	0.0159013
ENSSSCG00000042279										78.3558	-6.43907	1.5038	-4.28187	1.85325e-05	0.0159013
ENSSSCG00000007112	PAX1	PAX1								15.0211	-3.75355	0.892688	-4.20478	2.6134e-05	0.0197592
ENSSSCG00000037241	RGS2	RGS2								596.485	-2.0202	0.480437	-4.20491	2.61185e-05	0.0197592
ENSSSCG00000000184	DDN	DDN								324.999	-2.94414	0.708695	-4.15431	3.26273e-05	0.0227913
ENSSSCG00000039340	CCDC184	CCDC184								0.494963	17.1437	4.15367	4.12736	3.66947e-05	0.0228479		0.532702	18.3801	3.92136	4.68717	2.77008e-06	0.0027871
ENSSSCG00000038654										0.436277	17.1803	4.15504	4.13481	3.55255e-05	0.0228479		0.469421	17.9676	3.93029	4.57158	4.84057e-06	0.0044468
ENSSSCG00000046878										213.483	-5.69933	1.37906	-4.13275	3.58449e-05	0.0228479
ENSSSCG00000033623		APOBR								391.541	-2.40968	0.589793	-4.08563	4.39571e-05	0.0251506
ENSSSCG00000037452	HTR2A	HTR2A								89.1172	-2.46565	0.602278	-4.09387	4.2424e-05	0.0251506
ENSSSCG00000051166										42.6241	-4.48811	1.09748	-4.08947	4.32353e-05	0.0251506
ENSSSCG00000014240	CSNK1G3	CSNK1G3								1181.21	0.704686	0.174058	4.04858	5.15291e-05	0.0265088
ENSSSCG00000017076	NMUR2	NMUR2								250.917	3.26913	0.806459	4.05369	5.04167e-05	0.0265088
ENSSSCG00000025795	CSF3R	CSF3R								806.51	-3.68733	0.911015	-4.0475	5.17686e-05	0.0265088
ENSSSCG00000016256	SPHKAP	SPHKAP								105.09	-2.28716	0.567771	-4.02832	5.61762e-05	0.027657
ENSSSCG00000048318		STAC								812.701	-1.85353	0.462198	-4.01024	6.06565e-05	0.029184
ENSSSCG00000047301										122.209	-6.42517	1.60796	-3.99585	6.44627e-05	0.0303261
ENSSSCG00000011806	MASP1	MASP1								1020.32	-2.73724	0.690887	-3.96192	7.43489e-05	0.0342167
ENSSSCG00000006243	PENK	PENK								590.606	5.57977	1.41944	3.93097	8.46027e-05	0.0365518
ENSSSCG00000033251	TREM1	TREM1								156.143	-3.58745	0.911688	-3.93496	8.32117e-05	0.0365518
ENSSSCG00000040173	DLGAP3	DLGAP3								21.5704	-2.187	0.556086	-3.93284	8.39486e-05	0.0365518
ENSSSCG00000044566										48.8743	-12.4882	3.19752	-3.9056	9.39919e-05	0.0397962
ENSSSCG00000009100	TNIP3	TNIP3								124.774	-2.88325	0.740096	-3.89578	9.78839e-05	0.0400763
ENSSSCG00000029037	DRD1	DRD1								34.1481	-3.27534	0.841036	-3.89441	9.84395e-05	0.0400763
ENSSSCG00000036622										571.497	-3.13345	0.809573	-3.87049	0.000108616	0.0433848
ENSSSCG00000041301		OR52B2								0.486046	-15.8594	4.11147	-3.85736	0.000114617	0.0449342
ENSSSCG00000036059	HSPB3	HSPB3															4.35685	18.5193	2.00498	9.23664	2.54359e-20	5.37435e-16
ENSSSCG00000045289																	1.95281	19.3755	3.43814	5.63545	1.74602e-08	4.09908e-05
ENSSSCG00000030879	MS4A8	MS4A8															13.8314	-4.40903	0.795584	-5.54188	2.99248e-08	6.32281e-05
ENSSSCG00000031640		ERVV-1															2028.01	3.22646	0.593075	5.44022	5.32143e-08	9.36971e-05
ENSSSCG00000009105																	0.705761	19.1455	3.90756	4.8996	9.60335e-07	0.00119358
ENSSSCG00000000948	SYT1	SYT1															273.659	-3.79754	0.786159	-4.83049	1.36195e-06	0.00159871
ENSSSCG00000000289		NFE2															42.5511	-2.79798	0.581694	-4.81006	1.50888e-06	0.00167795
ENSSSCG00000044651																	0.598347	18.793	3.91673	4.79813	1.60151e-06	0.00169192
ENSSSCG00000003393	TMEM201	TMEM201															591.429	0.796938	0.181385	4.39362	1.1148e-05	0.00981444
ENSSSCG00000010756	MGMT	MGMT															574.694	1.89328	0.436785	4.33459	1.46034e-05	0.0123422
ENSSSCG00000000647	OLR1	OLR1															169.871	-2.95736	0.690423	-4.28341	1.84054e-05	0.0149572
ENSSSCG00000012415	NAP1L2	NAP1L2															40.5996	1.62743	0.390155	4.17124	3.02945e-05	0.023197
ENSSSCG00000033730																	0.621607	-16.5643	3.97425	-4.16791	3.07405e-05	0.023197
ENSSSCG00000010190																	112.987	5.3065	1.29627	4.09366	4.24617e-05	0.030937
ENSSSCG00000049770																	15.7836	6.517	1.5957	4.08409	4.42491e-05	0.0311646
ENSSSCG00000008311	CYP26B1	CYP26B1															1032.03	-2.27104	0.573159	-3.96232	7.42248e-05	0.0490093

## Sheet: Table S4
Supplementary Table 4: Feature Set Enrichment Analysis (FSEA) to evaluate GO terms enriched in sets of genes expressed in EP, P and PF groups.
b: number of genes from the given module in the foreground (fg) set; B: number of genes from the module in the background (bg) set; n: size of the fg set; N: size of the bg set; E: enrichment, calculated as (b/n)/(B/N); P.Value: P-value from the hypergeometric test; adj.P.Val: P-value adjusted for multiple testing using the Benjamini-Hochberg correction
		EP (n=9970, N=16559)						P (n=10238, N=16559)						PF (n=10321, N=16559)
ID	Title	b	B	E	P.Value	adj.P.Val		b	B	E	P.Value	adj.P.Val		b	B	E	P.Value	adj.P.Val
M9529	RNA PROCESSING	748	841	1.47722	2.25925e-80	1.73013e-76		750	841	1.4424	1.47759e-74	1.13154e-70		754	841	1.43843	2.75836e-75	2.11235e-71
M23816	INTRACELLULAR TRANSPORT	1142	1403	1.35191	1.00751e-70	3.85776e-67		1150	1403	1.32574	2.42024e-65	9.26709e-62		1151	1403	1.31622	5.11792e-63	1.30643e-59
M1112	MACROMOLECULE CATABOLIC PROCESS	1015	1236	1.36391	1.97387e-66	5.03863e-63		1018	1236	1.33214	1.30808e-59	2.50432e-56		1032	1236	1.3396	4.21418e-64	1.61361e-60
M42757	CELLULAR MACROMOLECULE BIOSYNTHETIC PROCESS	1104	1365	1.34331	2.9362e-65	5.62135e-62		1101	1365	1.30459	3.04652e-55	3.88837e-52		1120	1365	1.31643	2.59948e-61	4.97671e-58
M42745	CELLULAR RESPONSE TO STRESS	1336	1712	1.29611	3.18274e-61	4.87469e-58		1357	1712	1.28202	6.21136e-60	1.58555e-56		1361	1712	1.27546	1.55414e-58	2.38032e-55
M16027	RIBONUCLEOPROTEIN COMPLEX BIOGENESIS	375	396	1.57281	3.75232e-58	4.78921e-55		377	396	1.5398	2.86023e-56	4.38073e-53		378	396	1.53147	3.96025e-56	5.0546e-53
M10125	CHROMOSOME ORGANIZATION	768	914	1.39558	4.65903e-58	5.09698e-55		749	914	1.32542	5.74781e-42	2.75105e-39		771	914	1.35338	3.79403e-51	3.63183e-48
M9669	CELL CYCLE	1235	1580	1.29822	5.03771e-57	4.82235e-54		1228	1580	1.25707	1.25625e-45	9.62038e-43		1248	1580	1.26727	1.49605e-50	1.27297e-47
M5804	MRNA METABOLIC PROCESS	565	648	1.44815	1.1083e-53	9.43044e-51		567	648	1.41523	8.87177e-50	9.70571e-47		573	648	1.4187	3.50827e-52	3.83805e-49
M13636	CELLULAR RESPONSE TO DNA DAMAGE STIMULUS	636	748	1.41219	9.63935e-52	7.38182e-49		627	748	1.35577	2.66561e-41	1.20078e-38		637	748	1.36631	4.20482e-45	2.68338e-42
M14653	PROTEIN LOCALIZATION TO ORGANELLE	682	812	1.39498	2.49113e-51	1.73428e-48		677	812	1.3485	6.05775e-43	3.56848e-40		680	812	1.34359	8.60654e-43	4.39392e-40
M15870	CELLULAR MACROMOLECULE LOCALIZATION	1212	1568	1.28379	3.66859e-51	2.34117e-48		1222	1568	1.2605	1.74406e-46	1.484e-43		1227	1568	1.25548	8.82382e-46	6.14298e-43
M13306	CELLULAR PROTEIN CATABOLIC PROCESS	638	754	1.40536	2.46715e-50	1.45334e-47		643	754	1.3793	1.18027e-47	1.12981e-44		648	754	1.37885	7.57381e-49	5.80003e-46
M1396	MITOTIC CELL CYCLE	678	811	1.38851	1.6471e-49	9.00965e-47		662	811	1.32025	4.97213e-36	1.46448e-33		675	811	1.33535	1.2377e-40	4.9886e-38
M16362	PROTEIN CATABOLIC PROCESS	744	906	1.3639	2.73044e-48	1.39398e-45		747	906	1.33356	9.02037e-44	6.27982e-41		753	906	1.33346	6.93605e-45	4.08587e-42
M23580	PEPTIDE BIOSYNTHETIC PROCESS	513	590	1.44412	6.2104e-48	2.97245e-45		509	590	1.39536	8.73769e-41	3.7174e-38		514	590	1.39773	1.77246e-42	7.9844e-40
M11174	PROTEIN MODIFICATION BY SMALL PROTEIN CONJUGATION OR REMOVAL	748	919	1.35184	1.09168e-45	4.9177e-43		754	919	1.32701	1.26688e-42	6.92984e-40		755	919	1.31809	2.68471e-41	1.14219e-38
M10214	RIBOSOME BIOGENESIS	271	284	1.58486	3.47789e-44	1.47965e-41		272	284	1.54906	2.23112e-42	1.13906e-39		273	284	1.54226	1.24421e-42	5.95511e-40
M43031	MITOTIC CELL CYCLE PROCESS	571	677	1.40083	3.97024e-44	1.60022e-41		557	677	1.33072	3.49646e-32	7.65026e-30		571	677	1.35319	8.01904e-38	2.45639e-35
M12423	NCRNA PROCESSING	327	354	1.53421	6.65432e-44	2.54794e-41		330	354	1.50775	2.78421e-43	1.77679e-40		331	354	1.50016	3.53197e-43	1.93199e-40
M13371	NCRNA METABOLIC PROCESS	427	484	1.46528	1.27176e-43	4.63767e-41		427	484	1.42693	1.27431e-39	4.87934e-37		429	484	1.42208	8.95852e-40	3.43022e-37
M40441	ESTABLISHMENT OF PROTEIN LOCALIZATION	1152	1512	1.26543	4.598e-43	1.60052e-40		1164	1512	1.24515	1.25326e-39	4.87934e-37		1164	1512	1.23513	2.41633e-37	7.11702e-35
M2472	MRNA PROCESSING	383	429	1.48279	4.80351e-42	1.59936e-39		384	429	1.44775	4.22083e-39	1.5392e-36		385	429	1.43985	1.02596e-38	3.74132e-36
M12056	PEPTIDE METABOLIC PROCESS	608	734	1.37577	8.83112e-42	2.81786e-39		609	734	1.34196	2.47605e-37	7.90067e-35		613	734	1.33991	7.78046e-38	2.45639e-35
M10598	INTRACELLULAR PROTEIN TRANSPORT	643	783	1.36392	1.06158e-41	3.25182e-39		645	783	1.33235	1.54884e-37	5.15696e-35		645	783	1.32163	5.3652e-36	1.52173e-33
M13137	AMIDE BIOSYNTHETIC PROCESS	591	712	1.37863	3.55577e-41	1.04731e-38		592	712	1.34481	7.53811e-37	2.30907e-34		597	712	1.34526	6.40344e-38	2.22898e-35
M23618	MODIFICATION DEPENDENT MACROMOLECULE CATABOLIC PROCESS	519	615	1.40162	2.79103e-40	7.91619e-38		523	615	1.37545	4.44413e-38	1.54696e-35		525	615	1.36961	7.68138e-38	2.45639e-35
M12729	REGULATION OF CATABOLIC PROCESS	735	918	1.32979	5.65016e-40	1.54532e-37		732	918	1.2897	2.78255e-33	6.87379e-31		740	918	1.29331	5.77588e-35	1.5797e-32
M13170	REGULATION OF CELL CYCLE	752	946	1.32028	7.93238e-39	2.0947e-36		741	946	1.26691	3.90157e-29	7.46956e-27		758	946	1.28555	3.88223e-34	9.91003e-32
M13559	RNA SPLICING	334	372	1.49122	5.21102e-38	1.28729e-35		333	372	1.44784	4.85449e-34	1.28192e-31		335	372	1.44482	1.51751e-34	4.00726e-32
M17773	CELL CYCLE PROCESS	850	1090	1.29518	5.11455e-38	1.28729e-35		839	1090	1.24496	2.42155e-28	4.52298e-26		853	1090	1.25555	1.569e-31	3.16195e-29
M3080	RRNA METABOLIC PROCESS	233	246	1.57311	1.76016e-36	4.21228e-34		233	246	1.53193	5.35899e-34	1.36797e-31		233	246	1.51961	3.03176e-33	7.03553e-31
M3309	PROTEIN MODIFICATION BY SMALL PROTEIN CONJUGATION	639	794	1.33665	4.72678e-36	1.0969e-33		646	794	1.31592	2.5703e-34	7.02977e-32		644	794	1.3013	5.85571e-32	1.24564e-29
M15162	ORGANONITROGEN COMPOUND BIOSYNTHETIC PROCESS	1100	1468	1.24453	1.66477e-35	3.74966e-33		1119	1468	1.23289	1.00641e-34	2.85448e-32		1122	1468	1.22625	1.43562e-33	3.43561e-31
M43073	REGULATION OF CELLULAR MACROMOLECULE BIOSYNTHETIC PROCESS	525	637	1.36886	6.13315e-35	1.34193e-32		522	637	1.32541	2.4329e-29	4.77721e-27		534	637	1.34497	6.46959e-34	1.5982e-31
M17815	DNA METABOLIC PROCESS	668	840	1.3208	1.37943e-34	2.93435e-32		654	840	1.25927	1.73676e-24	2.66002e-22		676	840	1.29116	1.53979e-31	3.16195e-29
M34171	PROTEIN CONTAINING COMPLEX ORGANIZATION	1140	1534	1.23429	3.57535e-34	7.40002e-32		1153	1534	1.21569	2.86117e-31	5.76601e-29		1150	1534	1.20278	2.26316e-28	3.93892e-26
M5517	REGULATION OF ORGANELLE ORGANIZATION	832	1079	1.28068	4.89733e-34	9.86941e-32		840	1079	1.25915	2.4378e-31	5.04559e-29		844	1079	1.25497	4.52391e-31	8.44978e-29
M12925	CELLULAR AMIDE METABOLIC PROCESS	766	984	1.29292	9.04156e-34	1.77539e-31		778	984	1.2788	4.86968e-33	1.16538e-30		780	984	1.27178	3.67325e-32	8.03707e-30
M11490	ESTABLISHMENT OF PROTEIN LOCALIZATION TO ORGANELLE	343	392	1.45327	1.60312e-33	3.06917e-31		338	392	1.3946	2.84631e-27	5.06908e-25		338	392	1.38338	2.24516e-26	3.58196e-24
M11892	ORGANONITROGEN COMPOUND CATABOLIC PROCESS	929	1225	1.25956	3.66535e-33	6.84617e-31		944	1225	1.24639	3.04602e-32	6.8607e-30		950	1225	1.24423	1.96179e-32	4.41865e-30
M15332	PROTEASOMAL PROTEIN CATABOLIC PROCESS	399	469	1.41299	9.68581e-33	1.76605e-30		403	469	1.3898	1.3219e-31	2.81199e-29		404	469	1.38204	3.99531e-31	7.64902e-29
M18229	DNA REPAIR	411	486	1.40457	1.82402e-32	3.24845e-30		402	486	1.33785	2.27151e-24	3.41082e-22		415	486	1.37001	3.97287e-30	7.24387e-28
M3040	MITOCHONDRION ORGANIZATION	395	466	1.40783	1.0838e-31	1.8863e-29		402	466	1.39527	2.39013e-32	5.54655e-30		402	466	1.38405	2.81984e-31	5.53701e-29
M13550	CHROMATIN ORGANIZATION	423	505	1.39119	1.99849e-31	3.40098e-29		420	505	1.34517	2.10592e-26	3.5059e-24		424	505	1.34706	2.17458e-27	3.6202e-25
M18265	GOLGI VESICLE TRANSPORT	246	270	1.51325	9.4807e-31	1.57833e-28		246	270	1.47364	2.6136e-28	4.76546e-26		244	270	1.4499	5.11362e-26	7.83202e-24
M8362	RNA SPLICING VIA TRANSESTERIFICATION REACTIONS	242	267	1.50537	2.22997e-29	3.63343e-27		241	267	1.45991	3.12981e-26	5.09959e-24		242	267	1.45417	2.75727e-26	4.30923e-24
M15760	REGULATION OF CELL CYCLE PROCESS	492	607	1.34622	2.70418e-29	4.31429e-27		481	607	1.28167	4.88268e-21	6.03089e-19		491	607	1.29779	4.98944e-24	7.34792e-22
M11012	CELL CYCLE PHASE TRANSITION	399	478	1.38639	4.80628e-29	7.3613e-27		391	478	1.32302	6.25359e-22	8.11695e-20		397	478	1.33252	8.06694e-24	1.14401e-21
M42790	PROTEASOME MEDIATED UBIQUITIN DEPENDENT PROTEIN CATABOLIC PROCESS	339	396	1.42182	4.71978e-29	7.3613e-27		340	396	1.38868	1.10576e-26	1.92453e-24		342	396	1.38562	5.8563e-27	9.54203e-25
M42686	HISTONE MODIFICATION	392	470	1.38525	2.1097e-28	3.16786e-26		394	470	1.35587	3.204e-26	5.11171e-24		400	470	1.36545	2.01074e-28	3.58098e-26
M1727	CELL DIVISION	469	578	1.34767	3.60246e-28	5.30532e-26		467	578	1.3068	9.76189e-24	1.38438e-21		468	578	1.29906	4.0422e-23	5.43073e-21
M24318	PROCESS UTILIZING AUTOPHAGIC MECHANISM	411	498	1.37073	9.05933e-28	1.30899e-25		415	498	1.34784	1.84002e-26	3.13131e-24		414	498	1.33378	5.82074e-25	8.74024e-23
M42804	MITOTIC CELL CYCLE PHASE TRANSITION	331	390	1.40962	6.23548e-27	8.84283e-25		324	390	1.34369	1.81405e-20	2.17062e-18		330	390	1.35757	9.85113e-23	1.25733e-20
M42929	NITROGEN COMPOUND TRANSPORT	1305	1825	1.18764	1.13098e-26	1.57473e-24		1325	1825	1.17428	7.67331e-25	1.19923e-22		1327	1825	1.1666	2.63439e-23	3.66804e-21
M12155	POSTTRANSCRIPTIONAL REGULATION OF GENE EXPRESSION	389	471	1.37173	1.84123e-26	2.51788e-24		391	471	1.34269	2.45262e-24	3.61195e-22		399	471	1.35914	1.78752e-27	3.04196e-25
M13328	MITOTIC NUCLEAR DIVISION	243	275	1.46762	1.72509e-25	2.31767e-23		234	275	1.37627	1.05717e-17	1.02479e-15		242	275	1.41187	6.92452e-22	8.41714e-20
M9602	NEGATIVE REGULATION OF BIOSYNTHETIC PROCESS	1032	1417	1.20962	2.07474e-25	2.73937e-23		1047	1417	1.19508	9.07583e-24	1.31137e-21		1054	1417	1.19339	6.73516e-24	9.73168e-22
M14685	REGULATION OF CELLULAR AMIDE METABOLIC PROCESS	339	405	1.39022	2.84677e-25	3.69501e-23		337	405	1.34584	1.78354e-21	2.27639e-19		342	405	1.35483	3.39127e-23	4.63756e-21
M12781	POSITIVE REGULATION OF CATABOLIC PROCESS	391	479	1.35575	1.29391e-24	1.65147e-22		385	479	1.3	5.22986e-19	5.56254e-17		391	479	1.30964	1.04087e-20	1.20772e-18
M15166	REGULATION OF CHROMOSOME ORGANIZATION	184	200	1.52801	1.31795e-24	1.65456e-22		182	200	1.47184	4.17039e-21	5.23555e-19		185	200	1.48407	4.77852e-23	6.30929e-21
M12286	PEPTIDYL LYSINE MODIFICATION	307	363	1.40466	1.59998e-24	1.97623e-22		307	363	1.36789	6.20222e-22	8.11695e-20		310	363	1.37015	8.59295e-23	1.11534e-20
M15372	REGULATION OF CELL CYCLE PHASE TRANSITION	303	360	1.39791	1.65872e-23	2.01627e-21		296	360	1.32987	1.62319e-17	1.4624e-15		300	360	1.337	1.01555e-18	9.84438e-17
M16148	DNA REPLICATION	238	273	1.44795	4.17828e-23	4.99958e-21		227	273	1.34488	8.18386e-15	5.54619e-13		237	273	1.39283	1.07262e-19	1.12523e-17
M19030	REGULATION OF MITOTIC CELL CYCLE	349	425	1.36388	5.62777e-23	6.63038e-21		339	425	1.29012	5.99743e-16	4.7842e-14		346	425	1.30617	4.17972e-18	3.85642e-16
M5962	MITOTIC SISTER CHROMATID SEGREGATION	150	160	1.55708	1.5522e-22	1.80103e-20		143	160	1.44556	3.52562e-15	2.59607e-13		149	160	1.4941	1.43016e-19	1.48003e-17
M23762	POSITIVE REGULATION OF NUCLEOBASE CONTAINING COMPOUND METABOLIC PROCESS	1263	1788	1.17321	1.90651e-22	2.17911e-20		1279	1788	1.15697	5.51525e-20	6.39936e-18		1290	1788	1.15754	1.50843e-20	1.69876e-18
M11871	MACROAUTOPHAGY	248	288	1.4302	2.44274e-22	2.75096e-20		251	288	1.40961	5.45799e-22	7.4638e-20		252	288	1.40385	6.181e-22	7.63453e-20
M43009	REGULATION OF MITOTIC CELL CYCLE PHASE TRANSITION	239	277	1.43304	7.92531e-22	8.79595e-20		233	277	1.36049	2.28849e-16	1.90492e-14		237	277	1.37272	6.14108e-18	5.46842e-16
M12055	NUCLEAR TRANSPORT	243	283	1.42613	1.51892e-21	1.6617e-19		242	283	1.38308	7.52901e-19	7.89824e-17		244	283	1.3833	2.27891e-19	2.23742e-17
M13931	REGULATION OF PROTEIN STABILITY	237	275	1.43138	1.6549e-21	1.78496e-19		237	275	1.39391	2.01207e-19	2.23311e-17		239	275	1.39437	5.43254e-20	5.94319e-18
M42723	POSITIVE REGULATION OF CELLULAR BIOSYNTHETIC PROCESS	1273	1810	1.16812	1.69549e-21	1.80334e-19		1294	1810	1.15631	4.45415e-20	5.24767e-18		1308	1810	1.15942	2.83481e-21	3.39202e-19
M13539	RIBONUCLEOPROTEIN COMPLEX SUBUNIT ORGANIZATION	156	169	1.53312	1.91702e-21	2.01104e-19		157	169	1.50256	9.53949e-21	1.15958e-18		157	169	1.49048	2.92827e-20	3.24995e-18
M23761	NEGATIVE REGULATION OF NUCLEOBASE CONTAINING COMPOUND METABOLIC PROCESS	944	1310	1.19685	7.44945e-21	7.70918e-19		959	1310	1.18404	1.07904e-19	1.21519e-17		970	1310	1.18799	6.10641e-21	7.19429e-19
M11785	AEROBIC RESPIRATION	156	170	1.5241	9.44065e-21	9.63954e-19		156	170	1.48421	3.451e-19	3.7754e-17		157	170	1.48171	1.47171e-19	1.50272e-17
M40376	NEGATIVE REGULATION OF GENE EXPRESSION	661	885	1.2405	9.77062e-21	9.84519e-19		678	885	1.2391	4.96838e-22	6.91779e-20		683	885	1.2382	2.25854e-22	2.8354e-20
M536	SISTER CHROMATID SEGREGATION	169	187	1.50101	1.50757e-20	1.49935e-18		162	187	1.40118	3.91315e-14	2.41669e-12		169	187	1.44996	2.08003e-18	1.94255e-16
M42848	POSITIVE REGULATION OF RNA METABOLIC PROCESS	1144	1622	1.17142	6.11071e-20	5.99946e-18		1162	1622	1.15871	1.72862e-18	1.76503e-16		1170	1622	1.1573	1.42599e-18	1.34818e-16
M11760	MITOCHONDRIAL TRANSPORT	161	178	1.50226	9.99725e-20	9.56987e-18		163	178	1.48111	9.48874e-20	1.08455e-17		161	178	1.45117	1.09958e-17	9.56887e-16
M18881	SPINDLE ORGANIZATION	161	178	1.50226	9.99725e-20	9.56987e-18		157	178	1.42659	2.6895e-15	2.03922e-13		159	178	1.43314	3.18904e-16	2.46684e-14
M12573	NEGATIVE REGULATION OF CELL CYCLE PROCESS	222	259	1.42361	1.37687e-19	1.30174e-17		218	259	1.36137	1.83248e-15	1.41749e-13		220	259	1.36281	5.61192e-16	4.21334e-14
M15594	CELLULAR RESPIRATION	185	210	1.46316	2.28447e-19	2.13347e-17		185	210	1.42486	1.16286e-17	1.11315e-15		186	210	1.42104	8.21101e-18	7.22758e-16
M14850	REGULATION OF CELLULAR RESPONSE TO STRESS	485	632	1.27457	2.46608e-19	2.24824e-17		501	632	1.28215	6.15714e-22	8.11695e-20		498	632	1.26423	8.96281e-20	9.53294e-18
M16503	REGULATION OF RESPONSE TO DNA DAMAGE STIMULUS	203	234	1.44085	2.45789e-19	2.24824e-17		203	234	1.40313	1.58981e-17	1.44938e-15		201	234	1.37814	8.31948e-16	6.01043e-14
M10085	CYTOPLASMIC TRANSLATION	127	136	1.55097	7.52123e-19	6.77619e-17		126	136	1.49848	1.2454e-16	1.0716e-14		128	136	1.51002	4.38118e-18	3.94718e-16
M14554	NEGATIVE REGULATION OF CELL CYCLE PHASE TRANSITION	191	219	1.44853	7.72566e-19	6.87943e-17		188	219	1.38846	2.65128e-15	2.03035e-13		189	219	1.38462	2.16548e-15	1.49398e-13
M43074	NEGATIVE REGULATION OF CELLULAR MACROMOLECULE BIOSYNTHETIC PROCESS	208	242	1.42754	9.7992e-19	8.62555e-17		205	242	1.37012	3.11456e-15	2.33837e-13		208	242	1.37899	2.24692e-16	1.77391e-14
M12919	OXIDATIVE PHOSPHORYLATION	118	125	1.56787	1.09678e-18	9.54444e-17		118	125	1.52683	1.92308e-17	1.71243e-15		119	125	1.52739	4.34298e-18	3.94718e-16
M13922	INTRINSIC APOPTOTIC SIGNALING PATHWAY	230	272	1.40442	1.15094e-18	9.90325e-17		232	272	1.37955	7.84457e-18	7.70176e-16		236	272	1.39205	1.50589e-19	1.51738e-17
M13743	REGULATION OF PROTEIN CATABOLIC PROCESS	307	379	1.34536	1.32513e-18	1.12754e-16		303	379	1.29307	1.22557e-14	8.0909e-13		307	379	1.29961	1.27946e-15	9.15708e-14
M16023	RNA LOCALIZATION	161	180	1.48557	1.54919e-18	1.3037e-16		160	180	1.43769	2.69592e-16	2.21993e-14		161	180	1.43505	1.53051e-16	1.2209e-14
M16062	PROTEIN LOCALIZATION TO NUCLEUS	234	278	1.39801	1.90204e-18	1.58324e-16		234	278	1.36141	1.66765e-16	1.40339e-14		236	278	1.36201	5.60946e-17	4.66926e-15
M12276	RNA CATABOLIC PROCESS	223	263	1.40828	1.93931e-18	1.5969e-16		224	263	1.37756	4.1892e-17	3.64556e-15		231	263	1.40919	1.06257e-20	1.2145e-18
M42989	NON MEMBRANE BOUNDED ORGANELLE ASSEMBLY	285	349	1.35631	2.59837e-18	2.11684e-16		286	349	1.32544	1.40357e-16	1.19428e-14		284	349	1.30559	4.84569e-15	3.22517e-13
M19628	CHROMOSOME SEGREGATION	268	326	1.36539	4.67904e-18	3.7718e-16		261	326	1.29492	6.30083e-13	3.42211e-11		271	326	1.33372	9.50802e-17	7.82929e-15
M13239	REGULATION OF PROTEIN MODIFICATION BY SMALL PROTEIN CONJUGATION OR REMOVAL	195	226	1.43306	4.76371e-18	3.80005e-16		197	226	1.40986	1.48792e-17	1.38958e-15		195	226	1.38433	8.13279e-16	5.93152e-14
M12829	NEGATIVE REGULATION OF CELL CYCLE	275	336	1.35935	5.65831e-18	4.46715e-16		269	336	1.29489	2.79648e-13	1.55185e-11		274	336	1.30835	8.81774e-15	5.53494e-13
M16149	REGULATION OF INTRACELLULAR TRANSPORT	256	310	1.37157	8.25376e-18	6.44972e-16		254	310	1.32523	7.43426e-15	5.1756e-13		253	310	1.3094	7.89812e-14	4.6526e-12
M42669	PROGRAMMED CELL DEATH	1177	1689	1.15741	9.61969e-18	7.44117e-16		1208	1689	1.15679	7.92524e-19	8.20155e-17		1219	1689	1.15794	1.73176e-19	1.72232e-17
M12191	DNA CONFORMATION CHANGE	231	276	1.39009	1.32279e-17	1.01299e-15		222	276	1.30096	1.41957e-11	6.50963e-10		230	276	1.337	1.17403e-14	7.25055e-13
M14998	SPINDLE ASSEMBLY	108	114	1.57347	1.51574e-17	1.14926e-15		103	114	1.46134	5.25433e-12	2.54669e-10		105	114	1.47774	2.74217e-13	1.51076e-11
M11119	PROTEIN TARGETING	239	288	1.3783	3.09922e-17	2.32684e-15		240	288	1.34784	8.15244e-16	6.43623e-14		242	288	1.34814	3.09998e-16	2.42241e-14
M10958	TRNA METABOLIC PROCESS	149	167	1.48187	5.15446e-17	3.83232e-15		149	167	1.44307	1.32704e-15	1.03699e-13		150	167	1.44108	6.82692e-16	5.07578e-14
M14017	NEGATIVE REGULATION OF PROTEIN METABOLIC PROCESS	682	936	1.21017	5.30558e-17	3.90674e-15		700	936	1.2096	4.02882e-18	4.05956e-16		702	936	1.2033	1.71019e-17	1.45518e-15
M7262	REGULATION OF DNA METABOLIC PROCESS	299	373	1.33138	6.3843e-17	4.65629e-15		296	373	1.28352	1.46649e-13	8.31878e-12		302	373	1.299	2.46948e-15	1.68851e-13
M12660	APOPTOTIC SIGNALING PATHWAY	417	543	1.27548	7.1347e-17	5.10846e-15		428	543	1.27486	4.58674e-18	4.56173e-16		432	543	1.27643	1.08987e-18	1.04327e-16
M12694	PROTEIN ACETYLATION	170	195	1.44795	7.1377e-17	5.10846e-15		168	195	1.39346	3.99503e-14	2.43405e-12		170	195	1.39871	7.00392e-15	4.43273e-13
M1210	GENERATION OF PRECURSOR METABOLITES AND ENERGY	352	449	1.30207	7.82211e-17	5.54645e-15		360	449	1.29681	1.58254e-17	1.44938e-15		362	449	1.29352	1.45977e-17	1.25606e-15
M22814	ENDOSOMAL TRANSPORT	187	218	1.4247	8.81483e-17	6.19303e-15		191	218	1.41708	1.34299e-17	1.26971e-15		189	218	1.39097	7.7194e-16	5.68415e-14
M11547	POSITIVE REGULATION OF ORGANELLE ORGANIZATION	361	463	1.29499	1.47747e-16	1.02859e-14		369	463	1.28903	3.85903e-17	3.39683e-15		367	463	1.27174	1.34513e-15	9.53796e-14
M14894	CELL CYCLE CHECKPOINT SIGNALING	143	160	1.48441	1.54425e-16	1.06539e-14		138	160	1.39501	6.3803e-12	3.07297e-10		141	160	1.41388	2.07093e-13	1.17475e-11
M11260	TELOMERE ORGANIZATION	122	133	1.52352	1.81465e-16	1.24077e-14		118	133	1.43499	3.13821e-12	1.57075e-10		124	133	1.49583	1.31782e-16	1.0623e-14
M42585	TELOMERE MAINTENANCE	114	123	1.53935	2.31838e-16	1.57116e-14		110	123	1.44646	5.09541e-12	2.48539e-10		116	123	1.51309	1.06021e-16	8.6373e-15
M14908	REGULATION OF CELLULAR PROTEIN CATABOLIC PROCESS	206	245	1.3965	2.72478e-16	1.83038e-14		205	245	1.35334	4.50229e-14	2.71485e-12		207	245	1.35555	1.35002e-14	8.27077e-13
M42631	MRNA CATABOLIC PROCESS	189	222	1.41399	3.26175e-16	2.17204e-14		190	222	1.38427	3.65407e-15	2.66504e-13		194	222	1.40204	4.79555e-17	4.03564e-15
M14832	SIGNAL TRANSDUCTION IN RESPONSE TO DNA DAMAGE	144	162	1.47634	3.77285e-16	2.49073e-14		140	162	1.39776	3.22856e-12	1.60547e-10		142	162	1.40632	4.53387e-13	2.34597e-11
M10281	REGULATION OF AUTOPHAGY	254	312	1.35213	3.89857e-16	2.55173e-14		254	312	1.31673	3.30587e-14	2.12742e-12		253	312	1.301	3.30583e-13	1.77181e-11
M29343	REGULATION OF MRNA METABOLIC PROCESS	226	273	1.37494	4.0126e-16	2.60411e-14		227	273	1.34488	8.18386e-15	5.54619e-13		229	273	1.34581	2.94387e-15	1.99506e-13
M16137	ENERGY DERIVATION BY OXIDATION OF ORGANIC COMPOUNDS	240	293	1.36045	6.18842e-16	3.98243e-14		242	293	1.33588	5.17801e-15	3.67159e-13		243	293	1.33061	6.48928e-15	4.14124e-13
M15586	PROTEIN ACYLATION	197	234	1.39826	9.31898e-16	5.90575e-14		195	234	1.34784	4.20905e-13	2.30235e-11		197	234	1.35071	1.23612e-13	7.11744e-12
M3162	DOUBLE STRAND BREAK REPAIR	213	256	1.38191	9.33137e-16	5.90575e-14		207	256	1.30782	2.72803e-11	1.187e-09		216	256	1.35371	4.88534e-15	3.22517e-13
M12963	RIBOSOMAL SMALL SUBUNIT BIOGENESIS	68	68	1.66088	9.49125e-16	5.95771e-14		68	68	1.61741	5.79816e-15	4.07361e-13		68	68	1.6044	1.00583e-14	6.2623e-13
M15413	NUCLEAR EXPORT	128	142	1.49713	1.18886e-15	7.40188e-14		128	142	1.45794	2.05164e-14	1.33148e-12		130	142	1.46882	1.36421e-15	9.5845e-14
M2825	MITOTIC SPINDLE ORGANIZATION	110	119	1.53527	1.32347e-15	8.17352e-14		107	119	1.45431	4.33291e-12	2.12702e-10		109	119	1.46958	2.56806e-13	1.43549e-11
M22854	PEPTIDYL LYSINE ACETYLATION	150	171	1.45691	1.42e-15	8.6995e-14		149	171	1.40932	1.43744e-13	8.21487e-12		152	171	1.42613	4.07382e-15	2.7366e-13
M13872	REGULATION OF PROTEASOMAL PROTEIN CATABOLIC PROCESS	156	179	1.44747	1.45521e-15	8.84443e-14		156	179	1.40958	3.689e-14	2.3156e-12		157	179	1.40721	2.29872e-14	1.38611e-12
M17569	PROTEOLYSIS	1093	1576	1.15187	1.59607e-15	9.62416e-14		1134	1576	1.16379	4.81306e-19	5.19133e-17		1145	1576	1.16563	7.3757e-20	7.95536e-18
M43010	NEGATIVE REGULATION OF MITOTIC CELL CYCLE PHASE TRANSITION	137	154	1.47754	1.6945e-15	1.01379e-13		134	154	1.40735	3.0924e-12	1.558e-10		135	154	1.40645	1.69223e-12	8.20198e-11
M11299	PROTEIN IMPORT	167	194	1.42973	1.93674e-15	1.14973e-13		163	194	1.35895	9.01291e-12	4.3138e-10		165	194	1.36457	2.02399e-12	9.74826e-11
M1774	POSITIVE REGULATION OF PROTEIN METABOLIC PROCESS	945	1349	1.16348	3.02763e-15	1.78351e-13		970	1349	1.163	3.39791e-16	2.76821e-14		976	1349	1.16078	3.98036e-16	3.01798e-14
M13882	PROTEIN POLYUBIQUITINATION	190	226	1.39632	4.05665e-15	2.37144e-13		190	226	1.35977	1.50851e-13	8.49423e-12		190	226	1.34883	4.44339e-13	2.31479e-11
M13668	REGULATION OF INTRACELLULAR PROTEIN TRANSPORT	179	211	1.409	4.1502e-15	2.40775e-13		177	211	1.35678	1.54466e-12	7.98537e-11		177	211	1.34587	4.1995e-12	1.93734e-10
M17904	REGULATION OF PROTEIN MODIFICATION PROCESS	978	1402	1.15859	5.58265e-15	3.21443e-13		1005	1402	1.15941	3.82135e-16	3.08041e-14		1006	1402	1.15123	5.60749e-15	3.67027e-13
M13097	PROTEIN STABILIZATION	152	175	1.4426	6.52616e-15	3.72965e-13		153	175	1.41407	3.52352e-14	2.24859e-12		154	175	1.41187	2.11652e-14	1.28637e-12
M16675	RESPONSE TO TOPOLOGICALLY INCORRECT PROTEIN	130	146	1.47887	7.6054e-15	4.28251e-13		132	146	1.46231	4.40761e-15	3.15453e-13		130	146	1.42857	2.98652e-13	1.62204e-11
M25106	MICROTUBULE CYTOSKELETON ORGANIZATION INVOLVED IN MITOSIS	130	146	1.47887	7.6054e-15	4.28251e-13		126	146	1.39584	4.85661e-11	2.04351e-09		129	146	1.41759	1.41866e-12	7.00909e-11
M11369	CELLULAR NITROGEN COMPOUND CATABOLIC PROCESS	326	419	1.29224	7.67536e-15	4.29036e-13		330	419	1.27385	4.00483e-14	2.43405e-12		337	419	1.29041	3.86381e-16	2.9589e-14
M13508	NEGATIVE REGULATION OF MITOTIC CELL CYCLE	171	201	1.41299	9.7974e-15	5.43685e-13		164	201	1.31967	8.42629e-10	2.94651e-08		166	201	1.32503	2.49473e-10	9.36503e-09
M23968	ESTABLISHMENT OF RNA LOCALIZATION	129	145	1.47761	1.1314e-14	6.2333e-13		128	145	1.42778	8.90348e-13	4.76803e-11		129	145	1.42736	4.29064e-13	2.25053e-11
M15278	PROTEIN DNA COMPLEX SUBUNIT ORGANIZATION	159	185	1.42746	1.2479e-14	6.82599e-13		155	185	1.35512	4.60142e-11	1.94683e-09		159	185	1.37892	7.90153e-13	3.98092e-11
M11328	TRANSLATIONAL INITIATION	101	109	1.53898	1.28593e-14	6.98415e-13		101	109	1.4987	1.37447e-13	7.91404e-12		102	109	1.50136	3.55223e-14	2.12523e-12
M11589	REGULATION OF CELLULAR COMPONENT BIOGENESIS	654	908	1.19627	1.40532e-14	7.57882e-13		664	908	1.18277	1.06957e-13	6.25251e-12		666	908	1.17679	3.5847e-13	1.90636e-11
M18074	DNA DEPENDENT DNA REPLICATION	137	156	1.4586	1.97397e-14	1.05711e-12		129	156	1.33747	1.05498e-08	3.0836e-07		135	156	1.38842	1.44386e-11	6.46615e-10
M13413	CELL CYCLE G1 S PHASE TRANSITION	177	210	1.39989	2.15576e-14	1.14645e-12		177	210	1.36324	6.39081e-13	3.44653e-11		175	210	1.337	1.77792e-11	7.9159e-10
M11656	PROTEIN MODIFICATION BY SMALL PROTEIN REMOVAL	130	147	1.46881	2.67026e-14	1.41026e-12		129	147	1.41936	1.973e-12	1.00728e-10		132	147	1.44068	4.05435e-14	2.40684e-12
M6392	RNA 3 END PROCESSING	95	102	1.5469	3.31835e-14	1.74054e-12		96	102	1.52226	3.61375e-14	2.28712e-12		95	102	1.49429	6.21495e-13	3.17294e-11
M14917	REGULATION OF CELL DEATH	970	1397	1.15323	4.90887e-14	2.55729e-12		995	1397	1.15198	9.33806e-15	6.27288e-13		1005	1397	1.1542	1.84231e-15	1.28258e-13
M13856	PROTEIN FOLDING	155	181	1.4223	5.2947e-14	2.73965e-12		156	181	1.39401	3.04024e-13	1.67498e-11		157	181	1.39166	2.00626e-13	1.14656e-11
M12529	ENDOPLASMIC RETICULUM TO GOLGI VESICLE MEDIATED TRANSPORT	105	115	1.51646	5.37445e-14	2.76225e-12		106	115	1.49083	8.76539e-14	5.16349e-12		105	115	1.46489	1.21579e-12	6.04579e-11
M16660	NUCLEAR CHROMOSOME SEGREGATION	218	268	1.35102	5.77575e-14	2.94871e-12		210	268	1.26737	3.93445e-09	1.2159e-07		219	268	1.31106	2.92312e-12	1.38181e-10
M12241	NUCLEIC ACID PHOSPHODIESTER BOND HYDROLYSIS	200	243	1.36698	6.49813e-14	3.29554e-12		198	243	1.31789	1.92352e-11	8.56416e-10		203	243	1.3403	2.60093e-13	1.44333e-11
M42681	VIRAL PROCESS	294	377	1.29522	9.67282e-14	4.87332e-12		303	377	1.29993	3.21716e-15	2.39194e-13		304	377	1.29373	5.715e-15	3.70893e-13
M8627	MITOTIC CELL CYCLE CHECKPOINT SIGNALING	110	122	1.49752	1.19229e-13	5.96767e-12		106	122	1.40529	7.13166e-10	2.50524e-08		108	122	1.42029	7.35575e-11	2.96475e-09
M15269	PROTEIN LOCALIZATION TO MITOCHONDRION	106	117	1.50473	1.5236e-13	7.52758e-12		108	117	1.49299	3.89729e-14	2.41669e-12		105	117	1.43985	1.85922e-11	8.1827e-10
M22162	NUCLEAR TRANSCRIBED MRNA CATABOLIC PROCESS	106	117	1.50473	1.5236e-13	7.52758e-12		105	117	1.45152	9.2514e-12	4.40045e-10		107	117	1.46727	5.5966e-13	2.87643e-11
M13054	REGULATION OF CELLULAR LOCALIZATION	542	745	1.20832	1.61941e-13	7.94964e-12		559	745	1.2136	3.92077e-15	2.83257e-13		557	745	1.19953	1.18957e-13	6.9013e-12
M10844	RESPONSE TO ENDOPLASMIC RETICULUM STRESS	196	239	1.36206	2.3277e-13	1.13538e-11		202	239	1.36701	8.17162e-15	5.54619e-13		200	239	1.34259	2.76921e-13	1.51476e-11
M23771	ATP METABOLIC PROCESS	203	249	1.35405	2.76104e-13	1.33823e-11		204	249	1.3251	3.44268e-12	1.70091e-10		207	249	1.33378	4.11136e-13	2.17136e-11
M23564	ATP SYNTHESIS COUPLED ELECTRON TRANSPORT	78	82	1.57986	2.78501e-13	1.34136e-11		77	82	1.51878	1.87875e-11	8.41372e-10		78	82	1.52614	3.3843e-12	1.57072e-10
M11639	NEGATIVE REGULATION OF CELLULAR AMIDE METABOLIC PROCESS	153	180	1.41175	2.93435e-13	1.40445e-11		152	180	1.36581	2.02417e-11	8.96018e-10		153	180	1.36374	1.42877e-11	6.43617e-10
M4053	CELLULAR COMPONENT DISASSEMBLY	331	433	1.26964	3.53157e-13	1.6798e-11		338	433	1.26255	1.85573e-13	1.03731e-11		344	433	1.27463	5.79829e-15	3.73137e-13
M3477	PEPTIDYL AMINO ACID MODIFICATION	815	1164	1.1629	3.61177e-13	1.70734e-11		835	1164	1.16025	1.21379e-13	7.0418e-12		839	1164	1.15644	2.46258e-13	1.38665e-11
M15919	METHYLATION	264	336	1.30498	3.72262e-13	1.74894e-11		264	336	1.27082	2.33122e-11	1.02601e-09		268	336	1.2797	2.58544e-12	1.22977e-10
M10786	VESICLE ORGANIZATION	228	285	1.32871	4.81314e-13	2.2475e-11		234	285	1.32798	5.48608e-14	3.25677e-12		232	285	1.30604	1.45574e-12	7.14617e-11
M13155	PROTEIN LOCALIZATION TO CHROMOSOME	81	86	1.56432	4.8759e-13	2.26301e-11		74	86	1.39172	6.52136e-07	1.3989e-05		79	86	1.47381	3.74009e-10	1.377e-08
M11089	POSITIVE REGULATION OF PROTEIN CATABOLIC PROCESS	184	224	1.3643	9.38698e-13	4.33045e-11		180	224	1.2997	1.39672e-09	4.69126e-08		183	224	1.31074	1.87678e-10	7.1862e-09
M16230	REGULATION OF INTRINSIC APOPTOTIC SIGNALING PATHWAY	135	157	1.42815	1.16845e-12	5.35807e-11		139	157	1.43197	5.33388e-14	3.19116e-12		137	157	1.40002	2.54737e-12	1.21924e-10
M14100	REGULATION OF PROTEIN LOCALIZATION	561	779	1.19609	1.23205e-12	5.6161e-11		573	779	1.1897	1.02029e-12	5.35165e-11		571	779	1.17601	2.2842e-11	9.99564e-10
M13481	ESTABLISHMENT OF PROTEIN LOCALIZATION TO MEMBRANE	188	230	1.35759	1.31042e-12	5.93798e-11		189	230	1.32909	1.26739e-11	5.90515e-10		188	230	1.31142	9.70614e-11	3.87134e-09
M16497	NEGATIVE REGULATION OF PROTEIN MODIFICATION PROCESS	351	465	1.2537	1.4051e-12	6.32956e-11		357	465	1.24175	2.42259e-12	1.22862e-10		354	465	1.22141	8.98777e-11	3.60358e-09
M15726	CHROMATIN REMODELING	167	201	1.37994	1.54079e-12	6.90022e-11		165	201	1.32772	2.97561e-10	1.10083e-08		166	201	1.32503	2.49473e-10	9.36503e-09
M13458	INTRINSIC APOPTOTIC SIGNALING PATHWAY IN RESPONSE TO DNA DAMAGE	86	93	1.53587	1.70585e-12	7.59501e-11		86	93	1.49567	1.27233e-11	5.90515e-10		88	93	1.51814	3.30855e-13	1.77181e-11
M23938	MRNA TRANSPORT	100	111	1.49629	1.79982e-12	7.96706e-11		100	111	1.45712	1.66017e-11	7.4786e-10		100	111	1.4454	3.24507e-11	1.3806e-09
M22938	RESPIRATORY ELECTRON TRANSPORT CHAIN	93	102	1.51433	1.89888e-12	8.35726e-11		92	102	1.45884	9.31519e-11	3.79445e-09		93	102	1.46283	2.98418e-11	1.28387e-09
M16357	DNA INTEGRITY CHECKPOINT SIGNALING	103	115	1.48757	2.05008e-12	8.97116e-11		99	115	1.39238	7.82985e-09	2.32407e-07		101	115	1.40908	8.70789e-10	2.99609e-08
M15989	REGULATION OF CYTOSKELETON ORGANIZATION	371	496	1.24231	2.86001e-12	1.24443e-10		376	496	1.2261	1.36207e-11	6.28357e-10		373	496	1.20653	4.32964e-10	1.57133e-08
M3223	RESPONSE TO OXIDATIVE STRESS	303	396	1.27083	2.90805e-12	1.25818e-10		310	396	1.26615	9.83093e-13	5.22815e-11		312	396	1.26407	7.87124e-13	3.98092e-11
M13802	NEGATIVE REGULATION OF CHROMOSOME ORGANIZATION	77	82	1.55961	2.95494e-12	1.27129e-10		76	82	1.49906	1.53545e-10	5.99924e-09		78	82	1.52614	3.3843e-12	1.57072e-10
M11413	VESICLE MEDIATED TRANSPORT	961	1398	1.14171	3.10612e-12	1.32887e-10		995	1398	1.15116	1.27018e-14	8.3137e-13		992	1398	1.13846	9.26632e-13	4.638e-11
M15600	LOCALIZATION WITHIN MEMBRANE	442	602	1.21945	3.15495e-12	1.34225e-10		452	602	1.2144	1.5537e-12	7.98537e-11		452	602	1.20463	8.93554e-12	4.07312e-10
M14109	SIGNAL TRANSDUCTION BY P53 CLASS MEDIATOR	132	154	1.42361	3.45821e-12	1.46315e-10		133	154	1.39685	1.25237e-11	5.88383e-10		134	154	1.39604	7.09714e-12	3.25448e-10
M13914	ENDOMEMBRANE SYSTEM ORGANIZATION	370	495	1.24147	3.58925e-12	1.51025e-10		379	495	1.23838	1.00115e-12	5.28745e-11		376	495	1.21869	3.89479e-11	1.62985e-09
M10915	POSITIVE REGULATION OF INTRACELLULAR PROTEIN TRANSPORT	126	146	1.43336	3.78259e-12	1.5829e-10		125	146	1.38477	1.85094e-10	7.12287e-09		125	146	1.37363	3.89872e-10	1.42854e-08
M13429	NUCLEOBASE CONTAINING COMPOUND TRANSPORT	164	198	1.37568	4.12408e-12	1.71642e-10		164	198	1.33967	8.29174e-11	3.43233e-09		163	198	1.32079	5.90807e-10	2.08498e-08
M10362	REGULATION OF PROTEASOMAL UBIQUITIN DEPENDENT PROTEIN CATABOLIC PROCESS	116	133	1.44859	5.78765e-12	2.39577e-10		117	133	1.42283	1.46945e-11	6.69826e-10		117	133	1.41139	3.09251e-11	1.32304e-09
M11845	CELLULAR RESPONSE TO TOPOLOGICALLY INCORRECT PROTEIN	97	108	1.49172	6.10578e-12	2.51387e-10		99	108	1.48262	1.46001e-12	7.60595e-11		98	108	1.45584	1.78861e-11	7.91746e-10
M12115	CHROMATIN ASSEMBLY OR DISASSEMBLY	141	167	1.4023	7.3731e-12	3.01942e-10		139	167	1.34622	1.16805e-09	3.97552e-08		142	167	1.36422	7.34337e-11	2.96475e-09
M13345	REGULATION OF RESPONSE TO STRESS	825	1190	1.15145	7.97157e-12	3.24714e-10		857	1190	1.1648	1.19542e-14	7.96043e-13		858	1190	1.15679	1.14089e-13	6.66942e-12
M16876	CYTOSOLIC TRANSPORT	135	159	1.41018	8.77213e-12	3.55434e-10		136	159	1.38344	3.38635e-11	1.46512e-09		135	159	1.36223	2.67828e-10	1.0005e-08
M1054	VACUOLE ORGANIZATION	145	173	1.39207	1.1917e-11	4.80319e-10		147	173	1.37433	1.60734e-11	7.28343e-10		148	173	1.37255	1.07298e-11	4.86207e-10
M13293	ELECTRON TRANSPORT CHAIN	128	150	1.41729	1.44747e-11	5.80353e-10		130	150	1.40175	1.2355e-11	5.84041e-10		130	150	1.39048	2.74493e-11	1.19436e-09
M22135	NEGATIVE REGULATION OF TRANSCRIPTION BY RNA POLYMERASE II	586	825	1.17973	2.04602e-11	8.16062e-10		594	825	1.16453	1.96756e-10	7.49632e-09		600	825	1.16684	6.71675e-11	2.736e-09
M22819	REGULATION OF MACROAUTOPHAGY	127	149	1.41565	2.0646e-11	8.19207e-10		127	149	1.37859	2.51179e-10	9.47551e-09		129	149	1.38904	3.83979e-11	1.61567e-09
M15477	REGULATION OF ORGANELLE ASSEMBLY	174	214	1.35044	2.16021e-11	8.52727e-10		175	214	1.32264	1.60222e-10	6.22832e-09		174	214	1.30451	1.09296e-09	3.68718e-08
M24915	MITOCHONDRIAL GENE EXPRESSION	87	96	1.50517	2.32361e-11	9.12522e-10		87	96	1.46577	1.64291e-10	6.35426e-09		88	96	1.4707	4.8663e-11	2.01439e-09
M22998	REGULATION OF HISTONE MODIFICATION	143	171	1.38893	2.33835e-11	9.13625e-10		142	171	1.34311	1.07172e-09	3.69695e-08		144	171	1.35107	2.38339e-10	9.03564e-09
M12565	ORGANELLE FISSION	346	464	1.2385	3.05073e-11	1.18591e-09		336	464	1.17122	7.46055e-07	1.59144e-05		348	464	1.2033	2.85735e-09	8.96787e-08
M12435	MITOTIC SPINDLE ASSEMBLY	63	66	1.58539	3.8046e-11	1.46571e-09		60	66	1.47037	9.37985e-08	2.39436e-06		62	66	1.50716	2.8517e-09	8.96787e-08
M15852	POSITIVE REGULATION OF AUTOPHAGY	108	124	1.44658	3.80877e-11	1.46571e-09		106	124	1.38262	5.43712e-09	1.63284e-07		107	124	1.38444	2.75402e-09	8.75115e-08
M10644	POSITIVE REGULATION OF CELLULAR PROTEIN CATABOLIC PROCESS	128	151	1.4079	3.86173e-11	1.47866e-09		127	151	1.36033	1.57105e-09	5.16357e-08		127	151	1.3494	3.23676e-09	1.00128e-07
M11237	VACUOLAR TRANSPORT	125	147	1.41232	4.18585e-11	1.59479e-09		126	147	1.38635	1.32689e-10	5.26493e-09		126	147	1.3752	2.81761e-10	1.04238e-08
M10864	MATURATION OF SSU RRNA	47	47	1.66088	4.21974e-11	1.59974e-09		47	47	1.61741	1.47218e-10	5.78151e-09		47	47	1.6044	2.15349e-10	8.20469e-09
M14287	ORGANIC CYCLIC COMPOUND CATABOLIC PROCESS	341	458	1.2366	5.8741e-11	2.21595e-09		345	458	1.21835	3.65012e-10	1.31967e-08		350	458	1.22607	4.98385e-11	2.05195e-09
M13708	ORGANELLE ASSEMBLY	596	844	1.17285	6.9085e-11	2.5934e-09		603	844	1.15556	1.13464e-09	3.87905e-08		602	844	1.14437	1.07385e-08	3.10321e-07
M16373	TRNA PROCESSING	100	114	1.45691	8.01892e-11	2.99555e-09		101	114	1.43296	1.42921e-10	5.64169e-09		101	114	1.42144	2.7454e-10	1.0206e-08
M11997	POSITIVE REGULATION OF INTRACELLULAR TRANSPORT	152	185	1.36462	8.64674e-11	3.2144e-09		151	185	1.32015	3.73368e-09	1.1623e-07		150	185	1.30086	2.20751e-08	6.07065e-07
M15596	PROTEIN TARGETING TO MITOCHONDRION	87	97	1.48966	9.18834e-11	3.39924e-09		88	97	1.46734	1.11426e-10	4.49106e-09		86	97	1.42246	5.49003e-09	1.62327e-07
M12877	RNA PHOSPHODIESTER BOND HYDROLYSIS	117	137	1.41842	9.80712e-11	3.61072e-09		119	137	1.4049	6.63913e-11	2.77827e-09		122	137	1.42873	1.59183e-12	7.7645e-11
M12698	REGULATION OF NUCLEOCYTOPLASMIC TRANSPORT	90	101	1.47999	1.01726e-10	3.72737e-09		88	101	1.40922	1.49954e-08	4.25313e-07		90	101	1.42966	1.29637e-09	4.31609e-08
M17238	REGULATION OF TRANSLATIONAL INITIATION	69	74	1.54866	1.04363e-10	3.80577e-09		69	74	1.50812	5.36316e-10	1.91028e-08		69	74	1.49599	8.80284e-10	2.99609e-08
M16937	POSITIVE REGULATION OF PROTEIN MODIFICATION BY SMALL PROTEIN CONJUGATION OR REMOVAL	111	129	1.42913	1.09627e-10	3.9788e-09		112	129	1.40426	2.58636e-10	9.709e-09		111	129	1.38053	1.99968e-09	6.40736e-08
M10262	RESPONSE TO IONIZING RADIATION	113	132	1.42182	1.49308e-10	5.3934e-09		112	132	1.37234	5.07563e-09	1.54243e-07		115	132	1.39777	1.86336e-10	7.17068e-09
M11952	NEGATIVE REGULATION OF CELLULAR COMPONENT ORGANIZATION	460	639	1.19563	1.5461e-10	5.5587e-09		466	639	1.17952	1.10974e-09	3.81095e-08		475	639	1.19263	3.68882e-11	1.56072e-09
M16899	POSITIVE REGULATION OF TRANSLATION	104	120	1.43943	1.69499e-10	6.06552e-09		104	120	1.40175	1.42314e-09	4.75912e-08		105	120	1.40385	6.59361e-10	2.29518e-08
M13898	NEGATIVE REGULATION OF CELL DEATH	611	870	1.16644	1.76404e-10	6.28327e-09		627	870	1.16565	4.55546e-11	1.9381e-09		632	870	1.16549	2.84968e-11	1.23293e-09
M14936	POSITIVE REGULATION OF PROTEOLYSIS	256	335	1.26921	1.79956e-10	6.3801e-09		262	335	1.26496	6.83366e-11	2.84414e-09		263	335	1.25957	1.00213e-10	3.97632e-09
M13892	DNA BIOSYNTHETIC PROCESS	152	186	1.35728	1.9209e-10	6.7789e-09		149	186	1.29566	5.32274e-08	1.41043e-06		154	186	1.32837	7.65978e-10	2.65424e-08
M13573	RESPONSE TO UV	115	135	1.41483	1.99547e-10	7.00977e-09		117	135	1.40175	1.32451e-10	5.26493e-09		120	135	1.42613	3.28253e-12	1.54218e-10
M5628	MITOCHONDRIAL MEMBRANE ORGANIZATION	88	99	1.47634	2.24909e-10	7.86462e-09		89	99	1.45403	2.92624e-10	1.09313e-08		89	99	1.44234	5.29952e-10	1.90534e-08
M11941	NEGATIVE REGULATION OF INTRACELLULAR SIGNAL TRANSDUCTION	345	467	1.22699	2.29745e-10	7.99722e-09		349	467	1.20873	1.46571e-09	4.85907e-08		355	467	1.21962	1.16718e-10	4.56036e-09
M16234	NEGATIVE REGULATION OF ORGANELLE ORGANIZATION	248	324	1.27129	2.59984e-10	9.00885e-09		249	324	1.24301	4.32558e-09	1.33033e-07		249	324	1.23301	1.245e-08	3.57086e-07
M12132	AGING	217	279	1.2918	2.63287e-10	9.08223e-09		210	279	1.2174	1.11099e-06	2.29945e-05		214	279	1.23061	1.70518e-07	3.95706e-06
M12485	NEGATIVE REGULATION OF INTRINSIC APOPTOTIC SIGNALING PATHWAY	84	94	1.48419	3.07332e-10	1.05069e-08		85	94	1.46255	3.56032e-10	1.29833e-08		85	94	1.45079	6.32239e-10	2.22096e-08
M12563	RNA MODIFICATION	122	145	1.39743	3.07026e-10	1.05069e-08		122	145	1.36085	3.14146e-09	9.85956e-08		124	145	1.37204	5.38857e-10	1.9283e-08
M16933	REGULATION OF APOPTOTIC SIGNALING PATHWAY	258	339	1.26403	3.18253e-10	1.08319e-08		266	339	1.26911	2.55926e-11	1.11993e-09		264	339	1.24944	4.26195e-10	1.55419e-08
M29264	CELLULAR RESPONSE TO CHEMICAL STRESS	234	304	1.27844	3.23514e-10	1.09623e-08		237	304	1.26094	9.5862e-10	3.32177e-08		237	304	1.2508	2.77456e-09	8.78e-08
M10886	NEGATIVE REGULATION OF CELLULAR CATABOLIC PROCESS	191	242	1.31086	3.35894e-10	1.12819e-08		192	242	1.28323	2.9198e-09	9.23959e-08		194	242	1.28617	1.23511e-09	4.13034e-08
M13689	REGULATION OF PROTEIN CONTAINING COMPLEX ASSEMBLY	277	367	1.25358	3.34691e-10	1.12819e-08		282	367	1.2428	4.2317e-10	1.51432e-08		279	367	1.21969	1.13466e-08	3.26663e-07
M19178	POST GOLGI VESICLE MEDIATED TRANSPORT	90	102	1.46548	3.52482e-10	1.17874e-08		90	102	1.42712	2.39428e-09	7.67171e-08		90	102	1.41565	4.26176e-09	1.28744e-07
M15236	RETROGRADE TRANSPORT ENDOSOME TO GOLGI	77	85	1.50456	3.54463e-10	1.18021e-08		78	85	1.48421	3.21691e-10	1.17871e-08		76	85	1.43452	1.80279e-08	5.02027e-07
M42898	PROTEIN DNA COMPLEX ASSEMBLY	116	137	1.40629	3.7147e-10	1.23148e-08		113	137	1.33406	1.13534e-07	2.84132e-06		115	137	1.34676	2.26012e-08	6.18144e-07
M10606	REGULATION OF MRNA CATABOLIC PROCESS	134	162	1.37382	4.58307e-10	1.51281e-08		135	162	1.34784	1.72192e-09	5.63523e-08		138	162	1.36671	1.03267e-10	4.07639e-09
M19211	DNA TEMPLATED TRANSCRIPTION ELONGATION	69	75	1.52801	5.33463e-10	1.75333e-08		71	75	1.53114	3.90894e-11	1.67233e-09		70	75	1.49744	5.8551e-10	2.07585e-08
M11099	MITOCHONDRIAL RESPIRATORY CHAIN COMPLEX ASSEMBLY	76	84	1.5027	5.3589e-10	1.75378e-08		76	84	1.46337	2.94378e-09	9.27715e-08		76	84	1.4516	4.92281e-09	1.46688e-07
M15146	MEMBRANE ORGANIZATION	495	696	1.18123	5.86021e-10	1.90968e-08		509	696	1.18284	9.03251e-11	3.69898e-09		507	696	1.16872	1.44856e-09	4.78149e-08
M16031	RIBOSOMAL LARGE SUBUNIT BIOGENESIS	65	70	1.54225	6.0655e-10	1.9682e-08		65	70	1.50188	2.80273e-09	8.90595e-08		65	70	1.4898	4.4539e-09	1.33234e-07
M25432	REGULATION OF UBIQUITIN DEPENDENT PROTEIN CATABOLIC PROCESS	133	161	1.37203	6.33985e-10	2.04855e-08		134	161	1.34616	2.33651e-09	7.54279e-08		133	161	1.32537	1.46104e-08	4.14394e-07
M15951	ORGANELLE LOCALIZATION	368	504	1.21271	6.76037e-10	2.16615e-08		372	504	1.1938	5.42897e-09	1.63284e-07		375	504	1.19375	3.63869e-09	1.1146e-07
M23961	IMPORT INTO NUCLEUS	125	150	1.38407	6.74207e-10	2.16615e-08		122	150	1.31549	1.72579e-07	4.09168e-06		123	150	1.31561	1.1842e-07	2.85176e-06
M10984	I KAPPAB KINASE NF KAPPAB SIGNALING	204	262	1.29321	7.60069e-10	2.42525e-08		211	262	1.30257	3.64311e-11	1.56736e-09		212	262	1.29822	4.06122e-11	1.69026e-09
M16197	HISTONE H3 ACETYLATION	68	74	1.52622	8.18736e-10	2.60161e-08		67	74	1.46441	2.44525e-08	6.78468e-07		69	74	1.49599	8.80284e-10	2.99609e-08
M12544	IN UTERO EMBRYONIC DEVELOPMENT	281	375	1.24455	9.31186e-10	2.9467e-08		284	375	1.22492	5.19947e-09	1.57381e-07		292	375	1.24929	5.175e-11	2.11926e-09
M14621	DNA GEOMETRIC CHANGE	81	91	1.47837	1.01662e-09	3.1907e-08		74	91	1.31525	4.67104e-05	0.000658763		79	91	1.39283	1.92076e-07	4.43046e-06
M42756	CELLULAR RESPONSE TO UNFOLDED PROTEIN	81	91	1.47837	1.01662e-09	3.1907e-08		83	91	1.47522	1.91739e-10	7.34167e-09		82	91	1.44572	1.95238e-09	6.31771e-08
M2497	MICROTUBULE ORGANIZING CENTER ORGANIZATION	115	137	1.39417	1.33222e-09	4.16413e-08		113	137	1.33406	1.13534e-07	2.84132e-06		113	137	1.32334	2.08946e-07	4.76223e-06
M16215	DNA PACKAGING	148	183	1.34323	1.41484e-09	4.38658e-08		146	183	1.29039	1.17941e-07	2.93245e-06		149	183	1.30631	1.42811e-08	4.06559e-07
M22416	PROTEIN METHYLATION	148	183	1.34323	1.41484e-09	4.38658e-08		148	183	1.30807	1.7843e-08	5.04212e-07		150	183	1.31508	5.20085e-09	1.54373e-07
M14052	CELL CYCLE G2 M PHASE TRANSITION	120	144	1.38407	1.48075e-09	4.57241e-08		113	144	1.26921	1.34387e-05	0.000220845		119	144	1.32586	8.04442e-08	2.01321e-06
M16710	RESPONSE TO HYDROGEN PEROXIDE	98	114	1.42778	1.53179e-09	4.71104e-08		100	114	1.41878	6.55845e-10	2.3145e-08		100	114	1.40737	1.23387e-09	4.13034e-08
M634	POSITIVE REGULATION OF CELLULAR COMPONENT ORGANIZATION	670	969	1.14839	1.73762e-09	5.32267e-08		682	969	1.13836	5.82426e-09	1.74227e-07		688	969	1.13914	3.22835e-09	1.00128e-07
M16267	REGULATION OF GENE EXPRESSION EPIGENETIC	106	125	1.40843	1.78208e-09	5.43711e-08		104	125	1.34568	1.50682e-07	3.66324e-06		107	125	1.37337	7.385e-09	2.15856e-07
M14831	POSITIVE REGULATION OF CHROMOSOME ORGANIZATION	76	85	1.48502	2.06794e-09	6.28425e-08		76	85	1.44615	1.09174e-08	3.16686e-07		77	85	1.4534	3.3709e-09	1.03672e-07
M25136	POSITIVE REGULATION OF PROTEOLYSIS INVOLVED IN CELLULAR PROTEIN CATABOLIC PROCESS	108	128	1.40137	2.30191e-09	6.96759e-08		108	128	1.36469	1.83162e-08	5.15682e-07		107	128	1.34118	1.09326e-07	2.6663e-06
M13535	NEGATIVE REGULATION OF TRANSFERASE ACTIVITY	193	248	1.29254	2.34492e-09	7.06985e-08		197	248	1.28479	1.50545e-09	4.96928e-08		195	248	1.26152	2.09646e-08	5.79592e-07
M14701	CELL AGING	91	105	1.43943	2.3831e-09	7.15677e-08		85	105	1.30933	1.80927e-05	0.000287455		88	105	1.34464	1.17445e-06	2.30613e-05
M13783	VIRAL LIFE CYCLE	217	283	1.27354	2.58772e-09	7.74094e-08		225	283	1.28592	8.87315e-11	3.65326e-09		226	283	1.28125	1.08032e-10	4.24263e-09
M16816	REGULATION OF RNA SPLICING	118	142	1.38017	2.87096e-09	8.55479e-08		116	142	1.32126	2.18821e-07	5.07798e-06		118	142	1.33323	4.86281e-08	1.28412e-06
M22993	ENDOPLASMIC RETICULUM UNFOLDED PROTEIN RESPONSE	65	71	1.52053	2.93901e-09	8.72361e-08		67	71	1.52628	2.17038e-10	8.22812e-09		66	71	1.49141	2.97419e-09	9.29647e-08
M22402	TRANSCRIPTION BY RNA POLYMERASE I	49	51	1.59575	3.28625e-09	9.71665e-08		49	51	1.55398	1.11762e-08	3.22972e-07		50	51	1.57294	1.03183e-09	3.49636e-08
M10803	POSITIVE REGULATION OF CELLULAR AMIDE METABOLIC PROCESS	120	145	1.37452	3.4943e-09	1.0292e-07		121	145	1.3497	1.0159e-08	2.98075e-07		123	145	1.36097	1.89044e-09	6.18673e-08
M14674	REGULATION OF SIGNAL TRANSDUCTION BY P53 CLASS MEDIATOR	84	96	1.45327	3.53668e-09	1.02981e-07		86	96	1.44893	9.10131e-10	3.16808e-08		85	96	1.42056	7.85116e-09	2.28609e-07
M16504	AUTOPHAGOSOME ORGANIZATION	87	100	1.44497	3.52577e-09	1.02981e-07		87	100	1.40714	2.12542e-08	5.94031e-07		89	100	1.42791	1.86308e-09	6.12338e-08
M22858	VIRAL GENE EXPRESSION	84	96	1.45327	3.53668e-09	1.02981e-07		84	96	1.41523	2.04893e-08	5.7475e-07		83	96	1.38714	1.40435e-07	3.33991e-06
M22411	RNA EXPORT FROM NUCLEUS	68	75	1.50587	3.58995e-09	1.04136e-07		67	75	1.44488	9.02589e-08	2.31172e-06		69	75	1.47605	4.27018e-09	1.28744e-07
M11663	CYTOKINETIC PROCESS	38	38	1.66088	4.12012e-09	1.19064e-07		38	38	1.61741	1.13103e-08	3.25616e-07		38	38	1.6044	1.53803e-08	4.33024e-07
M16760	NEGATIVE REGULATION OF CATABOLIC PROCESS	228	300	1.26227	4.22759e-09	1.2171e-07		229	300	1.23462	4.99112e-08	1.33632e-06		232	300	1.24074	1.48646e-08	4.2005e-07
M11329	REGULATION OF TRANSFERASE ACTIVITY	576	827	1.15679	4.64415e-09	1.33202e-07		593	827	1.15976	6.11079e-10	2.1665e-08		592	827	1.14849	5.91088e-09	1.74098e-07
M12021	REGULATION OF CELL CYCLE G2 M PHASE TRANSITION	86	99	1.44279	5.12415e-09	1.45876e-07		80	99	1.30699	3.601e-05	0.000528284		84	99	1.36131	6.98053e-07	1.43701e-05
M24816	VESICLE MEDIATED TRANSPORT TO THE PLASMA MEMBRANE	111	133	1.38615	5.12386e-09	1.45876e-07		113	133	1.37419	3.67034e-09	1.14724e-07		111	133	1.33901	7.57043e-08	1.91968e-06
M18489	DNA RECOMBINATION	227	299	1.26094	5.38227e-09	1.52657e-07		223	299	1.20629	1.71543e-06	3.37707e-05		229	299	1.22879	7.91329e-08	1.98688e-06
M12223	REGULATION OF TELOMERE MAINTENANCE	67	74	1.50377	5.43183e-09	1.53494e-07		68	74	1.48626	3.93764e-09	1.2159e-07		69	74	1.49599	8.80284e-10	2.99609e-08
M13282	REGULATION OF CELL CYCLE G1 S PHASE TRANSITION	121	147	1.36712	5.80024e-09	1.63302e-07		121	147	1.33133	5.12566e-08	1.36293e-06		119	147	1.2988	7.34009e-07	1.50698e-05
M15461	RECOMBINATIONAL REPAIR	126	154	1.3589	5.92294e-09	1.66146e-07		123	154	1.29182	1.03401e-06	2.15761e-05		128	154	1.33353	1.28271e-08	3.6653e-07
M13204	MRNA 3 END PROCESSING	56	60	1.55016	5.94467e-09	1.66147e-07		57	60	1.53654	2.46564e-09	7.86746e-08		56	60	1.49744	3.36747e-08	9.11241e-07
M12478	NCRNA TRANSCRIPTION	52	55	1.57029	6.01193e-09	1.66891e-07		50	55	1.47037	1.16744e-06	2.39044e-05		51	55	1.48772	2.55503e-07	5.7045e-06
M29345	POSITIVE REGULATION OF MRNA METABOLIC PROCESS	97	114	1.41321	6.01487e-09	1.66891e-07		97	114	1.37621	4.03041e-08	1.0945e-06		98	114	1.37922	1.97952e-08	5.49246e-07
M24021	ESTABLISHMENT OF ORGANELLE LOCALIZATION	282	381	1.22931	7.39721e-09	2.04505e-07		281	381	1.19289	4.4809e-07	9.8042e-06		287	381	1.20856	3.38539e-08	9.12864e-07
M40406	POSITIVE REGULATION OF PROTEASOMAL UBIQUITIN DEPENDENT PROTEIN CATABOLIC PROCESS	79	90	1.45789	7.49558e-09	2.06479e-07		79	90	1.41972	3.95782e-08	1.07861e-06		79	90	1.40831	6.52889e-08	1.69575e-06
M11076	MACROMOLECULE DEACYLATION	107	128	1.38839	8.06056e-09	2.20456e-07		111	128	1.40259	3.65329e-10	1.31967e-08		107	128	1.34118	1.09326e-07	2.6663e-06
M23903	REGULATION OF MRNA PROCESSING	107	128	1.38839	8.06056e-09	2.20456e-07		107	128	1.35205	6.00198e-08	1.58494e-06		106	128	1.32864	3.32116e-07	7.30846e-06
M11432	REGULATION OF VACUOLE ORGANIZATION	47	49	1.59309	8.41231e-09	2.29258e-07		45	49	1.48537	2.03e-06	3.9257e-05		46	49	1.50617	3.82341e-07	8.34179e-06
M11252	TELOMERE MAINTENANCE VIA TELOMERE LENGTHENING	69	77	1.48832	9.33463e-09	2.53491e-07		70	77	1.47037	7.61364e-09	2.26869e-07		71	77	1.47938	1.93644e-09	6.31032e-08
M11348	RIBOSOME ASSEMBLY	51	54	1.56861	9.47402e-09	2.56368e-07		51	54	1.52755	3.26686e-08	8.99915e-07		51	54	1.51527	4.75419e-08	1.25978e-06
M12250	REGULATION OF MITOCHONDRION ORGANIZATION	109	131	1.38196	9.96276e-09	2.68644e-07		112	131	1.38282	1.96708e-09	6.38302e-08		112	131	1.3717	3.82627e-09	1.16276e-07
M22446	PROTEIN TARGETING TO VACUOLE	36	36	1.66088	1.13988e-08	3.06286e-07		35	36	1.57248	6.91362e-07	1.4789e-05		36	36	1.6044	3.96964e-08	1.05554e-06
M13823	DNA TEMPLATED TRANSCRIPTION INITIATION	95	112	1.40878	1.2146e-08	3.25224e-07		99	112	1.42967	2.96331e-10	1.10083e-08		99	112	1.41817	5.60093e-10	1.99497e-08
M22482	RETROGRADE VESICLE MEDIATED TRANSPORT GOLGI TO ENDOPLASMIC RETICULUM	46	48	1.59168	1.34426e-08	3.58689e-07		46	48	1.55001	4.22157e-08	1.14236e-06		45	48	1.50412	5.78079e-07	1.21525e-05
M17705	POSITIVE REGULATION OF CELL CYCLE	223	295	1.25551	1.39911e-08	3.72028e-07		216	295	1.18427	2.10597e-05	0.000329805		222	295	1.20738	1.34667e-06	2.63081e-05
M10259	EMBRYO DEVELOPMENT ENDING IN BIRTH OR EGG HATCHING	450	637	1.17331	1.47578e-08	3.91057e-07		460	637	1.16799	1.24356e-08	3.56675e-07		465	637	1.17119	4.41547e-09	1.32603e-07
M16875	TRNA MODIFICATION	71	80	1.47403	1.51085e-08	3.97597e-07		70	80	1.41523	3.17603e-07	7.19587e-06		71	80	1.4239	1.10817e-07	2.6771e-06
M22969	UBIQUITIN DEPENDENT ERAD PATHWAY	71	80	1.47403	1.51085e-08	3.97597e-07		71	80	1.43545	6.98676e-08	1.82609e-06		71	80	1.4239	1.10817e-07	2.6771e-06
M15704	POSITIVE REGULATION OF I KAPPAB KINASE NF KAPPAB SIGNALING	140	175	1.32871	1.53247e-08	4.01905e-07		146	175	1.34938	3.16803e-10	1.16638e-08		145	175	1.32936	2.16169e-09	6.89758e-08
M19524	POSITIVE REGULATION OF DNA METABOLIC PROCESS	170	218	1.29518	1.59842e-08	4.17772e-07		170	218	1.26128	2.14505e-07	4.99295e-06		174	218	1.28058	1.61612e-08	4.52906e-07
M12709	CYTOKINESIS	130	161	1.34109	1.70138e-08	4.43169e-07		125	161	1.25575	1.25453e-05	0.000207498		128	161	1.27555	1.86784e-06	3.56049e-05
M15661	MATURATION OF 5 8S RRNA	35	35	1.66088	1.89585e-08	4.9215e-07		35	35	1.61741	4.80489e-08	1.29108e-06		35	35	1.6044	6.37705e-08	1.66674e-06
M13020	NUCLEUS ORGANIZATION	107	129	1.37763	1.92563e-08	4.98191e-07		107	129	1.34157	1.3779e-07	3.38203e-06		111	129	1.38053	1.99968e-09	6.40736e-08
M15363	PIGMENT BIOSYNTHETIC PROCESS	57	62	1.52694	1.94255e-08	4.99197e-07		58	62	1.51306	9.76458e-09	2.88715e-07		57	62	1.47501	1.08155e-07	2.65464e-06
M23660	METAPHASE ANAPHASE TRANSITION OF CELL CYCLE	57	62	1.52694	1.94255e-08	4.99197e-07		56	62	1.46088	4.42872e-07	9.71781e-06		57	62	1.47501	1.08155e-07	2.65464e-06
M14826	TOR SIGNALING	99	118	1.39345	1.98639e-08	5.08756e-07		100	118	1.37068	3.86099e-08	1.05977e-06		100	118	1.35966	6.90461e-08	1.77742e-06
M16920	GOLGI ORGANIZATION	112	136	1.36779	2.02231e-08	5.16229e-07		112	136	1.33198	1.52527e-07	3.68472e-06		110	136	1.29768	2.0807e-06	3.9054e-05
M12992	CARBOHYDRATE DERIVATIVE BIOSYNTHETIC PROCESS	395	554	1.1842	2.05343e-08	5.22432e-07		404	554	1.17948	1.45478e-08	4.14153e-07		403	554	1.1671	9.35777e-08	2.31915e-06
M10954	NEGATIVE REGULATION OF RESPONSE TO DNA DAMAGE STIMULUS	67	75	1.48372	2.08576e-08	5.28899e-07		67	75	1.44488	9.02589e-08	2.31172e-06		66	75	1.41187	6.5607e-07	1.36157e-05
M22379	MITOCHONDRIAL ELECTRON TRANSPORT NADH TO UBIQUINONE	45	47	1.59021	2.14623e-08	5.40939e-07		45	47	1.54858	6.56351e-08	1.72726e-06		45	47	1.53613	9.21397e-08	2.29093e-06
M42720	POSITIVE REGULATION OF HISTONE MODIFICATION	85	99	1.42601	2.14737e-08	5.40939e-07		83	99	1.35601	1.43627e-06	2.87179e-05		85	99	1.37751	1.9671e-07	4.52375e-06
M11085	POSITIVE REGULATION OF PROTEIN LOCALIZATION	307	421	1.21114	2.19814e-08	5.51914e-07		314	421	1.20633	1.39156e-08	3.97632e-07		317	421	1.20806	7.05708e-09	2.07062e-07
M11049	POSITIVE REGULATION OF MITOTIC CELL CYCLE	96	114	1.39864	2.20946e-08	5.52943e-07		91	114	1.29109	2.70303e-05	0.000407476		94	114	1.32293	2.25605e-06	4.2036e-05
M13712	MITOTIC DNA INTEGRITY CHECKPOINT SIGNALING	70	79	1.47167	2.23896e-08	5.54885e-07		67	79	1.37172	6.62689e-06	0.000116933		68	79	1.381	2.74783e-06	5.04625e-05
M16790	POSITIVE REGULATION OF ORGANELLE ASSEMBLY	70	79	1.47167	2.23896e-08	5.54885e-07		68	79	1.3922	1.81958e-06	3.54563e-05		68	79	1.381	2.74783e-06	5.04625e-05
M22147	AUTOPHAGY OF MITOCHONDRION	70	79	1.47167	2.23896e-08	5.54885e-07		70	79	1.43314	1.00835e-07	2.56542e-06		71	79	1.44193	3.20957e-08	8.71592e-07
M11331	CHROMOSOME SEPARATION	79	91	1.44187	2.32324e-08	5.7267e-07		77	91	1.36857	1.63607e-06	3.24586e-05		79	91	1.39283	1.92076e-07	4.43046e-06
M12682	REGULATION OF CHROMOSOME SEGREGATION	73	83	1.46078	2.32568e-08	5.7267e-07		71	83	1.38356	1.78197e-06	3.49011e-05		74	83	1.43043	3.7432e-08	1.00229e-06
M29113	SNRNA METABOLIC PROCESS	49	52	1.56506	2.34531e-08	5.75654e-07		49	52	1.52409	7.6693e-08	1.99767e-06		50	52	1.54269	1.04731e-08	3.038e-07
M11131	MITOCHONDRIAL TRANSLATION	60	66	1.50989	2.41112e-08	5.88038e-07		59	66	1.44586	5.16011e-07	1.11944e-05		60	66	1.45854	1.41379e-07	3.34162e-06
M25378	REGULATION OF CHROMOSOME SEPARATION	60	66	1.50989	2.41112e-08	5.88038e-07		59	66	1.44586	5.16011e-07	1.11944e-05		60	66	1.45854	1.41379e-07	3.34162e-06
M11750	RNA METHYLATION	66	74	1.48133	3.11077e-08	7.53869e-07		66	74	1.44255	1.311e-07	3.22818e-06		67	74	1.45263	3.85094e-08	1.02754e-06
M13629	PIGMENT METABOLIC PROCESS	66	74	1.48133	3.11077e-08	7.53869e-07		66	74	1.44255	1.311e-07	3.22818e-06		65	74	1.40927	9.31694e-07	1.8629e-05
M13062	MATURATION OF SSU RRNA FROM TRICISTRONIC RRNA TRANSCRIPT SSU RRNA 5 8S RRNA LSU RRNA	34	34	1.66088	3.15308e-08	7.61712e-07		34	34	1.61741	7.78134e-08	2.01955e-06		34	34	1.6044	1.02441e-07	2.53062e-06
M15292	REGULATION OF PROTEIN LOCALIZATION TO NUCLEUS	108	131	1.36928	3.21676e-08	7.74652e-07		108	131	1.33343	2.27131e-07	5.23907e-06		109	131	1.33496	1.37379e-07	3.27742e-06
M22829	HISTONE DEACETYLATION	81	94	1.43119	3.24796e-08	7.79714e-07		84	94	1.44534	1.92796e-09	6.2827e-08		82	94	1.39958	6.91655e-08	1.77742e-06
M10494	ENDOSOME ORGANIZATION	69	78	1.46924	3.31281e-08	7.92798e-07		73	78	1.51373	1.01074e-10	4.09536e-09		72	78	1.48098	1.30193e-09	4.31609e-08
M14657	CELLULAR RESPONSE TO RADIATION	137	172	1.32291	3.66118e-08	8.70723e-07		135	172	1.26948	1.96067e-06	3.81086e-05		137	172	1.27792	6.69906e-07	1.38652e-05
M16577	CHAPERONE MEDIATED PROTEIN FOLDING	59	65	1.50757	3.65777e-08	8.70723e-07		58	65	1.44322	7.50108e-07	1.59565e-05		59	65	1.4563	2.072e-07	4.74686e-06
M11167	TRANSCRIPTION BY RNA POLYMERASE III	48	51	1.56318	3.68394e-08	8.73425e-07		48	51	1.52226	1.17315e-07	2.92637e-06		49	51	1.54148	1.62048e-08	4.52906e-07
M8566	REGULATION OF DNA REPLICATION	105	127	1.37317	3.69907e-08	8.74304e-07		99	127	1.26081	7.37187e-05	0.000990417		105	127	1.32647	4.44375e-07	9.66768e-06
M4198	REGULATION OF BINDING	252	340	1.23101	3.75689e-08	8.85238e-07		260	340	1.23684	4.63985e-09	1.41562e-07		266	340	1.25521	1.53304e-10	5.92931e-09
M16059	REGULATION OF PROTEOLYSIS	453	645	1.16648	4.2925e-08	1.00834e-06		472	645	1.18359	3.82719e-10	1.37599e-08		477	645	1.18651	1.23624e-10	4.80563e-09
M11674	REGULATION OF DNA REPAIR	117	144	1.34947	4.48522e-08	1.05039e-06		117	144	1.31414	3.42638e-07	7.67229e-06		118	144	1.31472	2.29741e-07	5.22065e-06
M25113	REGULATION OF SUPRAMOLECULAR FIBER ORGANIZATION	257	348	1.22657	4.78723e-08	1.1177e-06		263	348	1.22235	2.67877e-08	7.40579e-07		259	348	1.19408	9.08058e-07	1.82517e-05
M12274	NEGATIVE REGULATION OF GENE EXPRESSION EPIGENETIC	68	77	1.46675	4.89392e-08	1.13823e-06		66	77	1.38635	3.56608e-06	6.59639e-05		68	77	1.41687	3.23671e-07	7.14315e-06
M16953	RESPONSE TO REACTIVE OXYGEN SPECIES	143	181	1.31219	4.90488e-08	1.13823e-06		149	181	1.33146	1.45912e-09	4.85824e-08		149	181	1.32075	3.2426e-09	1.00128e-07
M10356	NEGATIVE REGULATION OF PROTEIN MODIFICATION BY SMALL PROTEIN CONJUGATION OR REMOVAL	74	85	1.44594	4.99805e-08	1.15567e-06		76	85	1.44615	1.09174e-08	3.16686e-07		74	85	1.39677	3.66384e-07	8.03945e-06
M10919	CHROMOSOME LOCALIZATION	71	81	1.45584	5.01023e-08	1.15567e-06		66	81	1.31789	0.000106325	0.00135031		70	81	1.38652	1.41386e-06	2.7546e-05
M13509	NEGATIVE REGULATION OF MOLECULAR FUNCTION	661	968	1.13414	5.07073e-08	1.16611e-06		682	968	1.13954	4.42596e-09	1.35576e-07		687	968	1.13866	3.72007e-09	1.13499e-07
M11730	RRNA TRANSCRIPTION	33	33	1.66088	5.24381e-08	1.19872e-06		32	33	1.56839	2.70146e-06	5.11824e-05		32	33	1.55578	3.45682e-06	6.19962e-05
M14097	VIRION ASSEMBLY	33	33	1.66088	5.24381e-08	1.19872e-06		33	33	1.61741	1.26011e-07	3.12296e-06		33	33	1.6044	1.64554e-07	3.83026e-06
M22615	NADH DEHYDROGENASE COMPLEX ASSEMBLY	51	55	1.54009	5.36157e-08	1.22199e-06		51	55	1.49978	1.77771e-07	4.20176e-06		51	55	1.48772	2.55503e-07	5.7045e-06
M12040	PROTEIN LOCALIZATION TO ENDOPLASMIC RETICULUM	58	64	1.50517	5.54076e-08	1.25536e-06		57	64	1.4405	1.08852e-06	2.26172e-05		58	64	1.45399	3.03218e-07	6.73056e-06
M16704	METAPHASE PLATE CONGRESSION	58	64	1.50517	5.54076e-08	1.25536e-06		53	64	1.33941	0.000227672	0.00265518		57	64	1.42892	1.58177e-06	3.06663e-05
M14790	PEPTIDYL PROLINE MODIFICATION	47	50	1.56123	5.7799e-08	1.29802e-06		46	50	1.48801	1.35795e-06	2.72945e-05		47	50	1.50813	2.52567e-07	5.67202e-06
M22504	MITOTIC METAPHASE PLATE CONGRESSION	47	50	1.56123	5.7799e-08	1.29802e-06		44	50	1.42332	3.93077e-05	0.000572278		47	50	1.50813	2.52567e-07	5.67202e-06
M23993	REGULATION OF UBIQUITIN PROTEIN TRANSFERASE ACTIVITY	47	50	1.56123	5.7799e-08	1.29802e-06		46	50	1.48801	1.35795e-06	2.72945e-05		47	50	1.50813	2.52567e-07	5.67202e-06
M10078	MITOTIC CYTOKINESIS	61	68	1.48991	6.32656e-08	1.4125e-06		60	68	1.42712	1.18989e-06	2.41702e-05		60	68	1.41565	1.74934e-06	3.36594e-05
M16029	HISTONE H4 ACETYLATION	61	68	1.48991	6.32656e-08	1.4125e-06		60	68	1.42712	1.18989e-06	2.41702e-05		62	68	1.46283	6.55447e-08	1.69575e-06
M23172	PROTEIN CONTAINING COMPLEX DISASSEMBLY	178	232	1.2743	6.37651e-08	1.41951e-06		180	232	1.25488	1.8252e-07	4.28755e-06		182	232	1.25862	8.37978e-08	2.0903e-06
M13474	RNA DESTABILIZATION	76	88	1.4344	7.05319e-08	1.5656e-06		76	88	1.39685	3.30685e-07	7.42635e-06		77	88	1.40385	1.30767e-07	3.12943e-06
M10612	CELLULAR RESPONSE TO UV	70	80	1.45327	7.33573e-08	1.62361e-06		73	80	1.47588	2.34419e-09	7.54279e-08		72	80	1.44396	2.21169e-08	6.07065e-07
M16645	ORGANELLE DISASSEMBLY	92	110	1.3891	8.59433e-08	1.8967e-06		93	110	1.36744	1.46939e-07	3.58362e-06		94	110	1.37103	7.2771e-08	1.85475e-06
M10467	MYELOID CELL HOMEOSTASIS	122	152	1.33308	9.00693e-08	1.98204e-06		123	152	1.30882	2.66588e-07	6.09413e-06		123	152	1.2983	4.99104e-07	1.0797e-05
M13491	REGULATION OF CENTROSOME CYCLE	46	49	1.5592	9.05742e-08	1.98744e-06		45	49	1.48537	2.03e-06	3.9257e-05		45	49	1.47343	2.78012e-06	5.06909e-05
M14071	CELLULAR RESPONSE TO IONIZING RADIATION	63	71	1.47374	1.02222e-07	2.23662e-06		59	71	1.34404	8.25532e-05	0.00109187		61	71	1.37843	1.03213e-05	0.000171083
M12260	POSITIVE REGULATION OF PROTEIN LOCALIZATION TO NUCLEUS	72	83	1.44077	1.05548e-07	2.30281e-06		73	83	1.42254	1.09001e-07	2.74581e-06		74	83	1.43043	3.7432e-08	1.00229e-06
M23298	NUCLEOSOME ORGANIZATION	94	113	1.38162	1.06127e-07	2.30887e-06		92	113	1.31683	5.17088e-06	9.31731e-05		94	113	1.33463	1.02118e-06	2.02595e-05
M14218	NUCLEAR TRANSCRIBED MRNA CATABOLIC PROCESS DEADENYLATION DEPENDENT DECAY	53	58	1.5177	1.06562e-07	2.31177e-06		53	58	1.47797	3.58234e-07	7.99813e-06		53	58	1.46609	5.16771e-07	1.10235e-05
M15534	ERAD PATHWAY	86	102	1.40035	1.07025e-07	2.31525e-06		87	102	1.37955	1.60508e-07	3.86531e-06		86	102	1.35273	9.14333e-07	1.83297e-05
M10009	MYELOID CELL DIFFERENTIATION	263	359	1.21675	1.13156e-07	2.44099e-06		278	359	1.25248	1.28922e-10	5.16902e-09		278	359	1.2424	4.34999e-10	1.57133e-08
M10976	ERYTHROCYTE HOMEOSTASIS	104	127	1.36009	1.1516e-07	2.47724e-06		106	127	1.34996	8.16965e-08	2.1065e-06		106	127	1.3391	1.47618e-07	3.47833e-06
M13833	POSITIVE REGULATION OF CELL DEATH	368	518	1.17993	1.17782e-07	2.52654e-06		375	518	1.1709	1.80032e-07	4.2421e-06		379	518	1.17387	7.91305e-08	1.98688e-06
M40414	REGULATION OF MITOTIC SISTER CHROMATID SEGREGATION	41	43	1.58363	1.3815e-07	2.95517e-06		40	43	1.50456	3.35993e-06	6.26042e-05		41	43	1.52978	5.16432e-07	1.10235e-05
M15996	CENTROSOME DUPLICATION	62	70	1.47107	1.5147e-07	3.23109e-06		60	70	1.38635	9.98919e-06	0.000169242		61	70	1.39812	3.72186e-06	6.61299e-05
M11818	CARBOHYDRATE DERIVATIVE METABOLIC PROCESS	626	918	1.13258	1.58067e-07	3.36243e-06		634	918	1.11703	1.52237e-06	3.02814e-05		641	918	1.12028	5.99516e-07	1.2544e-05
M13934	POSITIVE REGULATION OF NUCLEOCYTOPLASMIC TRANSPORT	52	57	1.51519	1.62481e-07	3.44675e-06		51	57	1.44715	2.97094e-06	5.60382e-05		52	57	1.46366	7.61233e-07	1.54629e-05
M14668	NEGATIVE REGULATION OF APOPTOTIC SIGNALING PATHWAY	161	209	1.27944	1.68035e-07	3.55472e-06		164	209	1.26916	1.65081e-07	3.93829e-06		165	209	1.26663	1.53573e-07	3.59652e-06
M11110	NCRNA 3 END PROCESSING	36	37	1.61599	1.75039e-07	3.6927e-06		36	37	1.57369	4.38266e-07	9.64437e-06		36	37	1.56104	5.79219e-07	1.21525e-05
M22483	VESICLE BUDDING FROM MEMBRANE	55	61	1.49752	1.90791e-07	4.01395e-06		56	61	1.48483	1.08431e-07	2.74048e-06		56	61	1.47289	1.60241e-07	3.74124e-06
M42685	PHOSPHORYLATION	1131	1717	1.09404	1.9199e-07	4.0281e-06		1168	1717	1.10025	9.81171e-09	2.88993e-07		1166	1717	1.08953	2.07652e-07	4.74686e-06
M13280	NEGATIVE REGULATION OF PHOSPHORUS METABOLIC PROCESS	286	395	1.20256	1.98225e-07	4.14756e-06		292	395	1.19565	1.8689e-07	4.37677e-06		289	395	1.17385	2.7283e-06	5.03454e-05
M42902	REGULATION OF ESTABLISHMENT OF PROTEIN LOCALIZATION	342	480	1.18338	2.04617e-07	4.26964e-06		349	480	1.17599	2.3226e-07	5.34129e-06		345	480	1.15316	5.0397e-06	8.75147e-05
M16779	RESPONSE TO VIRUS	242	329	1.22168	2.05891e-07	4.28454e-06		254	329	1.2487	1.37865e-09	4.65096e-08		255	329	1.24353	1.95521e-09	6.31771e-08
M12847	PROTEIN LOCALIZATION TO VACUOLE	58	65	1.48202	2.11426e-07	4.38781e-06		57	65	1.41834	3.49971e-06	6.50504e-05		58	65	1.43162	1.09879e-06	2.1687e-05
M15752	HETEROCHROMATIN ORGANIZATION	67	77	1.44518	2.27882e-07	4.71654e-06		66	77	1.38635	3.56608e-06	6.59639e-05		68	77	1.41687	3.23671e-07	7.14315e-06
M25383	REGULATION OF RESPONSE TO ENDOPLASMIC RETICULUM STRESS	64	73	1.45612	2.29201e-07	4.73106e-06		65	73	1.44016	1.90127e-07	4.439e-06		66	73	1.45055	5.62119e-08	1.47928e-06
M16281	POSITIVE REGULATION OF CELL CYCLE PHASE TRANSITION	89	107	1.38148	2.33856e-07	4.81415e-06		84	107	1.26974	0.000164168	0.00198924		87	107	1.30451	1.62104e-05	0.000258623
M10443	LYSOSOMAL TRANSPORT	94	114	1.3695	2.46989e-07	5.06473e-06		96	114	1.36203	1.38568e-07	3.39027e-06		95	114	1.337	7.58437e-07	1.54629e-05
M14479	NEGATIVE REGULATION OF CELL CYCLE G2 M PHASE TRANSITION	51	56	1.51259	2.47351e-07	5.06473e-06		48	56	1.38635	7.93649e-05	0.00106255		49	56	1.40385	2.72226e-05	0.000411185
M15048	PROTEIN TRANSMEMBRANE TRANSPORT	54	60	1.49479	2.87161e-07	5.86421e-06		55	60	1.48262	1.61727e-07	3.88247e-06		55	60	1.4707	2.37086e-07	5.37161e-06
M12852	CELLULAR RESPONSE TO HYDROGEN PEROXIDE	69	80	1.43251	3.19663e-07	6.51057e-06		70	80	1.41523	3.17603e-07	7.19587e-06		69	80	1.38379	1.97288e-06	3.73046e-05
M25434	POSITIVE REGULATION OF UBIQUITIN DEPENDENT PROTEIN CATABOLIC PROCESS	88	106	1.37885	3.25325e-07	6.60832e-06		88	106	1.34275	1.65209e-06	3.26917e-05		87	106	1.31682	7.79889e-06	0.000131261
M10089	RNA DEPENDENT DNA BIOSYNTHETIC PROCESS	60	68	1.46548	3.30833e-07	6.70244e-06		61	68	1.45091	2.42974e-07	5.57095e-06		62	68	1.46283	6.55447e-08	1.69575e-06
M16898	CYTOSKELETON DEPENDENT CYTOKINESIS	80	95	1.39864	3.32719e-07	6.72285e-06		78	95	1.32798	1.47373e-05	0.000239975		78	95	1.3173	2.23759e-05	0.000343397
M15034	RNA POLYADENYLATION	43	46	1.55256	3.45862e-07	6.97003e-06		44	46	1.54708	1.01955e-07	2.58534e-06		43	46	1.49976	1.3163e-06	2.57806e-05
M13034	MULTIVESICULAR BODY ORGANIZATION	29	29	1.66088	4.0098e-07	8.05959e-06		29	29	1.61741	8.66294e-07	1.82757e-05		29	29	1.6044	1.09521e-06	2.16721e-05
M10934	HISTONE METHYLATION	119	150	1.31763	4.28238e-07	8.58494e-06		118	150	1.27236	6.99165e-06	0.000121411		121	150	1.29422	8.52659e-07	1.71833e-05
M13340	POSITIVE REGULATION OF CELL CYCLE PROCESS	168	221	1.26257	4.40942e-07	8.81655e-06		160	221	1.17097	0.000576094	0.00592178		167	221	1.21237	1.77076e-05	0.000280756
M16191	PEPTIDYL LYSINE METHYLATION	107	133	1.3362	4.43273e-07	8.84007e-06		107	133	1.30122	2.70682e-06	5.11824e-05		109	133	1.31488	6.5313e-07	1.35915e-05
M16609	SPLICEOSOMAL SNRNP ASSEMBLY	34	35	1.61343	4.58987e-07	9.12966e-06		34	35	1.57119	1.08981e-06	2.26172e-05		34	35	1.55856	1.41723e-06	2.7546e-05
M15850	NEURON DEATH	232	316	1.21938	4.6959e-07	9.31637e-06		233	316	1.19258	4.35556e-06	7.92277e-05		238	316	1.20838	5.05203e-07	1.08982e-05
M22818	POSITIVE REGULATION OF MACROAUTOPHAGY	59	67	1.46257	4.87599e-07	9.64867e-06		57	67	1.376	2.70003e-05	0.000407476		59	67	1.41283	2.4911e-06	4.61909e-05
M16709	CELLULAR RESPONSE TO ABIOTIC STIMULUS	221	300	1.22352	5.66978e-07	1.11905e-05		221	300	1.19149	8.47815e-06	0.000145573		224	300	1.19795	3.26828e-06	5.88905e-05
M23696	MAINTENANCE OF PROTEIN LOCATION	73	86	1.40982	5.71543e-07	1.12228e-05		74	86	1.39172	6.52136e-07	1.3989e-05		74	86	1.38053	1.02053e-06	2.02595e-05
M43011	POSITIVE REGULATION OF MITOTIC CELL CYCLE PHASE TRANSITION	73	86	1.40982	5.71543e-07	1.12228e-05		69	86	1.29769	0.000187428	0.00224457		72	86	1.34322	1.19758e-05	0.000196805
M10088	REGULATION OF DOUBLE STRAND BREAK REPAIR	86	104	1.37342	6.26115e-07	1.22629e-05		86	104	1.33747	3.01659e-06	5.67593e-05		87	104	1.34214	1.59028e-06	3.07534e-05
M18350	HOMEOSTASIS OF NUMBER OF CELLS	198	266	1.2363	6.32526e-07	1.23568e-05		205	266	1.2465	6.75621e-08	1.77188e-06		206	266	1.2425	7.75311e-08	1.95951e-06
M24615	PROTEIN LOCALIZATION TO PLASMA MEMBRANE	202	272	1.23345	6.49625e-07	1.26586e-05		207	272	1.23089	3.24137e-07	7.32225e-06		207	272	1.22099	7.54856e-07	1.54564e-05
M11307	CELLULAR RESPONSE TO GAMMA RADIATION	28	28	1.66088	6.66727e-07	1.29589e-05		27	28	1.55964	2.57143e-05	0.000391491		28	28	1.6044	1.75895e-06	3.37596e-05
M11558	CELLULAR SENESCENCE	64	74	1.43644	6.96347e-07	1.34662e-05		62	74	1.35512	3.26292e-05	0.000484252		61	74	1.32254	0.000140197	0.00175143
M15645	PROTEIN K48 LINKED UBIQUITINATION	55	62	1.47336	6.95544e-07	1.34662e-05		55	62	1.4348	2.27988e-06	4.35395e-05		56	62	1.44913	6.46383e-07	1.34878e-05
M42689	VIRAL TRANSCRIPTION	45	49	1.5253	7.17563e-07	1.38415e-05		44	49	1.45236	1.1826e-05	0.000196024		43	49	1.40794	7.40865e-05	0.00101313
M23765	POSITIVE REGULATION OF TRANSCRIPTION BY RNA POLYMERASE II	747	1115	1.11272	7.50677e-07	1.44229e-05		764	1115	1.10825	8.48301e-07	1.79456e-05		763	1115	1.0979	6.24817e-06	0.000107284
M4002	VASCULATURE DEVELOPMENT	475	689	1.14502	7.51469e-07	1.44229e-05		487	689	1.14322	4.1483e-07	9.18142e-06		490	689	1.14101	4.63341e-07	1.00517e-05
M29142	REGULATION OF TOR SIGNALING	80	96	1.38407	8.17098e-07	1.56434e-05		81	96	1.36469	1.12095e-06	2.30759e-05		81	96	1.35371	1.78712e-06	3.42145e-05
M10729	CELLULAR RESPONSE TO EXTERNAL STIMULUS	211	286	1.22534	8.45329e-07	1.61435e-05		211	286	1.19326	1.13903e-05	0.000190452		213	286	1.19488	7.62498e-06	0.000128617
M16755	REGULATION OF DNA TEMPLATED TRANSCRIPTION ELONGATION	48	53	1.5042	8.63918e-07	1.64574e-05		50	53	1.52585	5.00814e-08	1.33632e-06		49	53	1.48331	5.69516e-07	1.20479e-05
M11907	HISTONE DEUBIQUITINATION	37	39	1.57571	8.74141e-07	1.65697e-05		37	39	1.53446	2.16237e-06	4.15023e-05		37	39	1.52212	2.84586e-06	5.15214e-05
M15208	DE NOVO PROTEIN FOLDING	37	39	1.57571	8.74141e-07	1.65697e-05		37	39	1.53446	2.16237e-06	4.15023e-05		37	39	1.52212	2.84586e-06	5.15214e-05
M12918	TRANSCRIPTION ELONGATION FROM RNA POLYMERASE II PROMOTER	51	57	1.48605	9.68743e-07	1.83176e-05		53	57	1.5039	7.80603e-08	2.01955e-06		52	57	1.46366	7.61233e-07	1.54629e-05
M8378	DNA DAMAGE RESPONSE SIGNAL TRANSDUCTION BY P53 CLASS MEDIATOR	57	65	1.45647	1.05312e-06	1.9864e-05		56	65	1.39346	1.42967e-05	0.000233442		57	65	1.40693	5.02295e-06	8.74221e-05
M11466	CLEAVAGE INVOLVED IN RRNA PROCESSING	27	27	1.66088	1.10855e-06	2.08582e-05		27	27	1.61741	2.27089e-06	4.34762e-05		27	27	1.6044	2.82485e-06	5.13841e-05
M13902	REGULATION OF ERYTHROCYTE DIFFERENTIATION	40	43	1.54501	1.30397e-06	2.44552e-05		40	43	1.50456	3.35993e-06	6.26042e-05		41	43	1.52978	5.16432e-07	1.10235e-05
M14914	RESPONSE TO GAMMA RADIATION	47	52	1.50118	1.30611e-06	2.44552e-05		48	52	1.49299	6.04775e-07	1.30461e-05		51	52	1.57354	6.54181e-10	2.28754e-08
M11395	REGULATION OF INTRACELLULAR SIGNAL TRANSDUCTION	1023	1556	1.09196	1.32207e-06	2.46936e-05		1070	1556	1.11223	1.24555e-09	4.22053e-08		1058	1556	1.09091	5.71283e-07	1.2052e-05
M40437	SMALL MOLECULE METABOLIC PROCESS	1038	1580	1.09114	1.33879e-06	2.49451e-05		1075	1580	1.10045	3.91511e-08	1.07078e-06		1076	1580	1.09262	2.85447e-07	6.35452e-06
M14805	REGULATION OF DNA BIOSYNTHETIC PROCESS	96	119	1.33987	1.35985e-06	2.5276e-05		97	119	1.31839	2.59279e-06	4.92694e-05		99	119	1.33475	5.2287e-07	1.11226e-05
M13470	PROTEIN MONOUBIQUITINATION	65	76	1.42049	1.36403e-06	2.52923e-05		64	76	1.36203	1.73627e-05	0.000276431		66	76	1.39329	1.94223e-06	3.68158e-05
M16581	CELLULAR RESPONSE TO REACTIVE OXYGEN SPECIES	103	129	1.32613	1.44133e-06	2.66612e-05		106	129	1.32903	4.08964e-07	9.10421e-06		105	129	1.30591	1.99072e-06	3.74568e-05
M22412	MRNA EXPORT FROM NUCLEUS	50	56	1.48293	1.44746e-06	2.67101e-05		50	56	1.44411	4.3236e-06	7.88337e-05		51	56	1.46115	1.11958e-06	2.20405e-05
M15049	INTRINSIC APOPTOTIC SIGNALING PATHWAY BY P53 CLASS MEDIATOR	62	72	1.4302	1.45204e-06	2.673e-05		61	72	1.3703	1.84948e-05	0.000291427		63	72	1.40385	1.86905e-06	3.56049e-05
M13578	VIRAL GENOME REPLICATION	93	115	1.34315	1.6142e-06	2.9644e-05		96	115	1.35018	3.28862e-07	7.40713e-06		96	115	1.33932	5.62364e-07	1.19296e-05
M24670	ESTABLISHMENT OF PROTEIN LOCALIZATION TO MITOCHONDRIAL MEMBRANE	26	26	1.66088	1.84309e-06	3.37665e-05		26	26	1.61741	3.67652e-06	6.76798e-05		26	26	1.6044	4.5365e-06	7.94977e-05
M6657	CYTOSKELETON ORGANIZATION	888	1343	1.09819	1.85153e-06	3.38402e-05		894	1343	1.07666	9.63263e-05	0.00125241		909	1343	1.08593	1.14598e-05	0.000189136
M11920	MITOCHONDRIAL TRANSMEMBRANE TRANSPORT	80	97	1.3698	1.9092e-06	3.48111e-05		82	97	1.36729	8.14299e-07	1.7274e-05		81	97	1.33976	4.20929e-06	7.39329e-05
M11684	PROTEIN LOCALIZATION TO CELL PERIPHERY	235	324	1.20465	1.91648e-06	3.48609e-05		242	324	1.20806	5.14023e-07	1.11944e-05		243	324	1.2033	6.92629e-07	1.42969e-05
M22400	REGULATION OF TRANSCRIPTION BY RNA POLYMERASE I	31	32	1.60898	1.93719e-06	3.5071e-05		30	32	1.51632	4.30533e-05	0.00061056		31	32	1.55426	5.39187e-06	9.27887e-05
M23354	MONOUBIQUITINATED PROTEIN DEUBIQUITINATION	31	32	1.60898	1.93719e-06	3.5071e-05		31	32	1.56686	4.24781e-06	7.76367e-05		31	32	1.55426	5.39187e-06	9.27887e-05
M24772	SUPRAMOLECULAR FIBER ORGANIZATION	488	713	1.13676	1.98559e-06	3.58624e-05		485	713	1.1002	0.000253192	0.00290261		497	713	1.11835	1.50537e-05	0.000242187
M11745	MITOTIC G2 M TRANSITION CHECKPOINT	39	42	1.54225	2.02318e-06	3.63697e-05		36	42	1.38635	0.000646925	0.00653582		37	42	1.4134	0.000202781	0.00242262
M16222	RNA PHOSPHODIESTER BOND HYDROLYSIS EXONUCLEOLYTIC	39	42	1.54225	2.02318e-06	3.63697e-05		39	42	1.50188	5.07715e-06	9.17001e-05		40	42	1.528	7.92601e-07	1.60575e-05
M6999	FATTY ACID BETA OXIDATION	61	71	1.42696	2.09028e-06	3.7488e-05		61	71	1.3896	7.13913e-06	0.000123691		62	71	1.40102	2.63999e-06	4.88334e-05
M42633	PROTEIN EXPORT FROM NUCLEUS	49	55	1.4797	2.15847e-06	3.86205e-05		50	55	1.47037	1.16744e-06	2.39044e-05		50	55	1.45854	1.64395e-06	3.17112e-05
M11209	ESTABLISHMENT OF PROTEIN LOCALIZATION TO ENDOPLASMIC RETICULUM	35	37	1.57111	2.1825e-06	3.88689e-05		34	37	1.48626	3.89489e-05	0.000569219		35	37	1.51767	6.63139e-06	0.000113355
M14467	REGULATION OF INTRINSIC APOPTOTIC SIGNALING PATHWAY IN RESPONSE TO DNA DAMAGE	35	37	1.57111	2.1825e-06	3.88689e-05		36	37	1.57369	4.38266e-07	9.64437e-06		35	37	1.51767	6.63139e-06	0.000113355
M23098	MAINTENANCE OF PROTEIN LOCATION IN CELL	52	59	1.46383	2.24907e-06	3.98723e-05		52	59	1.42551	6.81191e-06	0.000118558		53	59	1.44124	1.98741e-06	3.74568e-05
M24901	REGULATION OF ACTIN FILAMENT ORGANIZATION	184	248	1.23227	2.24926e-06	3.98723e-05		189	248	1.23262	8.80571e-07	1.85259e-05		186	248	1.2033	1.36007e-05	0.000220666
M15873	POSITIVE REGULATION OF RESPONSE TO DNA DAMAGE STIMULUS	99	124	1.32603	2.31561e-06	4.09536e-05		101	124	1.3174	1.72912e-06	3.39528e-05		99	124	1.28093	1.93706e-05	0.000303354
M23781	RIBOSE PHOSPHATE BIOSYNTHETIC PROCESS	133	173	1.27686	2.37434e-06	4.18955e-05		132	173	1.23409	3.42499e-05	0.000507322		131	173	1.21489	0.000116804	0.0015037
M29081	RIBONUCLEOSIDE TRIPHOSPHATE METABOLIC PROCESS	66	78	1.40536	2.54114e-06	4.47358e-05		65	78	1.34784	2.99545e-05	0.000447157		65	78	1.337	4.30869e-05	0.000621393
M14717	DEPHOSPHORYLATION	280	393	1.18333	2.57274e-06	4.51882e-05		287	393	1.18116	1.45463e-06	2.90093e-05		287	393	1.17166	3.82476e-06	6.7801e-05
M10250	FATTY ACID CATABOLIC PROCESS	79	96	1.36677	2.63484e-06	4.6173e-05		81	96	1.36469	1.12095e-06	2.30759e-05		79	96	1.32029	1.68125e-05	0.000267671
M15660	TRANSFORMING GROWTH FACTOR BETA RECEPTOR SIGNALING PATHWAY	141	185	1.26586	2.82897e-06	4.94617e-05		142	185	1.24147	1.00539e-05	0.000169587		146	185	1.26617	8.20103e-07	1.65708e-05
M16565	POSITIVE REGULATION OF ESTABLISHMENT OF PROTEIN LOCALIZATION	211	289	1.21262	2.96338e-06	5.16938e-05		214	289	1.19766	6.47635e-06	0.00011454		214	289	1.18803	1.40507e-05	0.000227484
M11681	ORGANOPHOSPHATE BIOSYNTHETIC PROCESS	358	513	1.15906	2.98678e-06	5.19836e-05		370	513	1.16655	4.12385e-07	9.15376e-06		363	513	1.13528	2.89006e-05	0.000434814
M12404	POSITIVE REGULATION OF CELLULAR COMPONENT BIOGENESIS	330	470	1.16615	3.0518e-06	5.29947e-05		334	470	1.14939	1.30008e-05	0.000214569		335	470	1.14356	2.21843e-05	0.000342515
M23806	VIRAL BUDDING	25	25	1.66088	3.06422e-06	5.309e-05		25	25	1.61741	5.95198e-06	0.000106001		25	25	1.6044	7.28501e-06	0.000123426
M10278	INTRINSIC APOPTOTIC SIGNALING PATHWAY IN RESPONSE TO DNA DAMAGE BY P53 CLASS MEDIATOR	38	41	1.53935	3.13379e-06	5.35682e-05		37	41	1.45961	4.73795e-05	0.000660896		38	41	1.487	1.00382e-05	0.000166752
M11808	NEGATIVE REGULATION OF ORGANELLE ASSEMBLY	38	41	1.53935	3.13379e-06	5.35682e-05		38	41	1.49906	7.65925e-06	0.000132403		37	41	1.44787	6.08563e-05	0.000845803
M12780	REGULATION OF SPINDLE ORGANIZATION	38	41	1.53935	3.13379e-06	5.35682e-05		37	41	1.45961	4.73795e-05	0.000660896		36	41	1.40874	0.000288792	0.00327681
M2350	BASE EXCISION REPAIR	38	41	1.53935	3.13379e-06	5.35682e-05		35	41	1.38071	0.000905359	0.00866655		36	41	1.40874	0.000288792	0.00327681
M25056	NEGATIVE REGULATION OF METAPHASE ANAPHASE TRANSITION OF CELL CYCLE	38	41	1.53935	3.13379e-06	5.35682e-05		37	41	1.45961	4.73795e-05	0.000660896		38	41	1.487	1.00382e-05	0.000166752
M42844	REGULATION OF VIRAL PROCESS	105	133	1.31122	3.10468e-06	5.35682e-05		108	133	1.31338	1.01994e-06	2.13406e-05		107	133	1.29076	4.62972e-06	8.09462e-05
M16081	REGULATION OF TELOMERE MAINTENANCE VIA TELOMERE LENGTHENING	51	58	1.46043	3.31208e-06	5.64898e-05		52	58	1.45009	2.03759e-06	3.93045e-05		53	58	1.46609	5.16771e-07	1.10235e-05
M6350	NEGATIVE REGULATION OF BINDING	116	149	1.29304	3.46676e-06	5.89965e-05		118	149	1.2809	3.80636e-06	6.9902e-05		119	149	1.28137	2.78012e-06	5.06909e-05
M10594	NEGATIVE REGULATION OF KINASE ACTIVITY	161	215	1.24373	3.76317e-06	6.38988e-05		164	215	1.23374	4.15309e-06	7.60869e-05		163	215	1.21636	1.61117e-05	0.000257586
M25422	RESPONSE TO AMINO ACID STARVATION	41	45	1.51325	3.91385e-06	6.63104e-05		41	45	1.47364	9.96311e-06	0.000169174		40	45	1.42613	6.90576e-05	0.00095287
M12903	RESPONSE TO OXYGEN LEVELS	213	293	1.2074	4.4025e-06	7.44247e-05		222	293	1.22547	2.26443e-07	5.23897e-06		225	293	1.23205	6.97979e-08	1.78767e-06
M14907	PROTEIN DEPHOSPHORYLATION	197	269	1.21633	4.45776e-06	7.5084e-05		199	269	1.19652	1.49513e-05	0.000242066		201	269	1.19883	9.4601e-06	0.000158178
M42897	INTRACELLULAR PROTEIN TRANSMEMBRANE TRANSPORT	44	49	1.4914	4.46111e-06	7.5084e-05		44	49	1.45236	1.1826e-05	0.000196024		44	49	1.44068	1.58705e-05	0.00025426
M34229	REGULATION OF MICROTUBULE CYTOSKELETON ORGANIZATION	115	148	1.29055	4.52087e-06	7.59229e-05		114	148	1.24584	5.6014e-05	0.000768738		113	148	1.22498	0.000187701	0.00226721
M14220	HISTONE H3 K4 METHYLATION	56	65	1.43091	4.59169e-06	7.69435e-05		55	65	1.36857	5.17754e-05	0.000713122		57	65	1.40693	5.02295e-06	8.74221e-05
M40349	REGULATION OF MITOTIC NUCLEAR DIVISION	87	108	1.33793	4.74809e-06	7.93906e-05		85	108	1.27296	0.000127723	0.00158782		88	108	1.30729	1.23004e-05	0.000201275
M9878	SPLICEOSOMAL COMPLEX ASSEMBLY	47	53	1.47286	4.76994e-06	7.95821e-05		48	53	1.46482	2.54483e-06	4.84785e-05		48	53	1.45304	3.52646e-06	6.29503e-05
M10600	REGULATION OF HISTONE DEACETYLATION	37	40	1.53632	4.84553e-06	8.03184e-05		37	40	1.4961	1.15344e-05	0.000192023		36	40	1.44396	8.86533e-05	0.00118276
M13203	MAINTENANCE OF PROTEIN LOCALIZATION IN ORGANELLE	37	40	1.53632	4.84553e-06	8.03184e-05		37	40	1.4961	1.15344e-05	0.000192023		37	40	1.48407	1.49961e-05	0.000241768
M24514	NUCLEAR MEMBRANE ORGANIZATION	37	40	1.53632	4.84553e-06	8.03184e-05		38	40	1.53654	1.40248e-06	2.81156e-05		39	40	1.56429	1.5055e-07	3.53655e-06
M10897	REGULATION OF PROTEIN DEACETYLATION	50	57	1.45691	4.86691e-06	8.04985e-05		50	57	1.41878	1.39855e-05	0.000228848		48	57	1.35107	0.000264654	0.0031037
M40407	ENDOSOME TRANSPORT VIA MULTIVESICULAR BODY SORTING PATHWAY	29	30	1.60552	5.03617e-06	8.31184e-05		29	30	1.56349	1.0473e-05	0.000175975		29	30	1.55092	1.3081e-05	0.000213592
M12643	PROTEIN LOCALIZATION TO CHROMOSOME CENTROMERIC REGION	24	24	1.66088	5.09419e-06	8.37153e-05		21	24	1.41523	0.00578807	0.040747		23	24	1.53755	0.000181768	0.00221301
M12787	MATURATION OF 5 8S RRNA FROM TRICISTRONIC RRNA TRANSCRIPT SSU RRNA 5 8S RRNA LSU RRNA	24	24	1.66088	5.09419e-06	8.37153e-05		24	24	1.61741	9.6354e-06	0.000164338		24	24	1.6044	1.16983e-05	0.000192658
M23109	TYPE I INTERFERON PRODUCTION	74	90	1.36561	5.81157e-06	9.52998e-05		78	90	1.40175	1.66551e-07	3.96102e-06		77	90	1.37265	1.01251e-06	2.01922e-05
M10217	REGULATION OF DNA RECOMBINATION	98	124	1.31263	6.03455e-06	9.87449e-05		97	124	1.26523	6.78121e-05	0.0009175		99	124	1.28093	1.93706e-05	0.000303354
M14368	POSITIVE REGULATION OF PROTEIN CONTAINING COMPLEX ASSEMBLY	140	185	1.25688	6.04968e-06	9.87813e-05		142	185	1.24147	1.00539e-05	0.000169587		141	185	1.22281	3.71009e-05	0.000543249
M11978	PHOSPHOLIPID BIOSYNTHETIC PROCESS	179	243	1.22345	6.59299e-06	0.000107424		185	243	1.23136	1.29322e-06	2.61998e-05		180	243	1.18844	6.35879e-05	0.000878983
M14393	POSITIVE REGULATION OF TELOMERE MAINTENANCE	43	48	1.48787	6.69064e-06	0.000108783		44	48	1.48262	3.02959e-06	5.68643e-05		44	48	1.4707	4.11588e-06	7.2793e-05
M29344	NEGATIVE REGULATION OF MRNA METABOLIC PROCESS	71	86	1.37119	6.73653e-06	0.000109066		72	86	1.35411	7.9721e-06	0.000137501		73	86	1.36187	3.64957e-06	6.49963e-05
M7482	APOPTOTIC MITOCHONDRIAL CHANGES	71	86	1.37119	6.73653e-06	0.000109066		75	86	1.41053	1.62958e-07	3.8998e-06		76	86	1.41784	6.01468e-08	1.57741e-06
M14810	REGULATION OF MRNA SPLICING VIA SPLICEOSOME	76	93	1.35728	6.83769e-06	0.00011047		74	93	1.28697	0.000182611	0.0021919		75	93	1.29387	0.000104962	0.00137765
M16232	ESTABLISHMENT OF PROTEIN LOCALIZATION TO PLASMA MEMBRANE	52	60	1.43943	6.96195e-06	0.000112241		53	60	1.42871	4.739e-06	8.59983e-05		51	60	1.36374	0.000102649	0.00135066
M24420	TRANSCRIPTION PREINITIATION COMPLEX ASSEMBLY	36	39	1.53312	7.47847e-06	0.000120315		36	39	1.49299	1.73384e-05	0.000276431		36	39	1.48098	2.23618e-05	0.000343397
M14501	CELLULAR RESPONSE TO STARVATION	113	146	1.28548	7.64571e-06	0.000122491		112	146	1.24075	8.84167e-05	0.00115743		112	146	1.23077	0.000142451	0.00176805
M19816	NEGATIVE REGULATION OF DNA METABOLIC PROCESS	83	103	1.33838	7.64224e-06	0.000122491		81	103	1.27194	0.000192335	0.00229067		83	103	1.29287	4.7912e-05	0.000688072
M11635	NEGATIVE REGULATION OF INTRINSIC APOPTOTIC SIGNALING PATHWAY IN RESPONSE TO DNA DAMAGE	28	29	1.60361	8.10764e-06	0.000129082		28	29	1.56163	1.64196e-05	0.000263058		28	29	1.54907	2.03438e-05	0.000316009
M12907	PROTEIN LOCALIZATION TO CHROMOSOME TELOMERIC REGION	28	29	1.60361	8.10764e-06	0.000129082		27	29	1.50586	0.000151192	0.00185847		28	29	1.54907	2.03438e-05	0.000316009
M12916	RESPONSE TO TRANSFORMING GROWTH FACTOR BETA	176	239	1.22308	8.10179e-06	0.000129082		177	239	1.19783	3.90854e-05	0.000570126		180	239	1.20833	1.20703e-05	0.000197933
M10211	ATTACHMENT OF SPINDLE MICROTUBULES TO KINETOCHORE	32	34	1.56318	8.51766e-06	0.000133939		31	34	1.47469	0.000129029	0.00159629		31	34	1.46283	0.000159881	0.00196844
M11784	CELLULAR RESPONSE TO INSULIN STIMULUS	147	196	1.24566	8.47441e-06	0.000133939		146	196	1.2048	0.000112177	0.00140597		141	196	1.15418	0.00282849	0.0229699
M22145	PROTEIN PEPTIDYL PROLYL ISOMERIZATION	32	34	1.56318	8.51766e-06	0.000133939		32	34	1.52226	1.84602e-05	0.000291427		32	34	1.51002	2.33371e-05	0.0003553
M23700	LATE ENDOSOME TO VACUOLE TRANSPORT	23	23	1.66088	8.46864e-06	0.000133939		23	23	1.61741	1.55977e-05	0.000251468		23	23	1.6044	1.87846e-05	0.000295992
M25145	REGULATION OF AUTOPHAGY OF MITOCHONDRION	32	34	1.56318	8.51766e-06	0.000133939		32	34	1.52226	1.84602e-05	0.000291427		32	34	1.51002	2.33371e-05	0.0003553
M29111	ATP SYNTHESIS COUPLED PROTON TRANSPORT	23	23	1.66088	8.46864e-06	0.000133939		23	23	1.61741	1.55977e-05	0.000251468		23	23	1.6044	1.87846e-05	0.000295992
M13168	NUCLEOSIDE TRIPHOSPHATE METABOLIC PROCESS	80	99	1.34213	9.09625e-06	0.000142744		80	99	1.30699	3.601e-05	0.000528284		79	99	1.28028	0.00013681	0.00171753
M12282	POSITIVE REGULATION OF MITOCHONDRION ORGANIZATION	54	63	1.42361	9.50712e-06	0.000148887		57	63	1.46337	3.01132e-07	6.86331e-06		58	63	1.47707	7.29015e-08	1.85475e-06
M10947	CELLULAR RESPONSE TO EXTRACELLULAR STIMULUS	167	226	1.22729	9.7641e-06	0.000152599		168	226	1.20232	4.29869e-05	0.00061056		169	226	1.19975	4.39345e-05	0.000632425
M14333	HISTONE UBIQUITINATION	42	47	1.48419	1.00123e-05	0.000155841		42	47	1.44534	2.5181e-05	0.000385936		42	47	1.43372	3.32566e-05	0.00049108
M40453	REGULATION OF MITOCHONDRIAL MEMBRANE PERMEABILITY	42	47	1.48419	1.00123e-05	0.000155841		42	47	1.44534	2.5181e-05	0.000385936		42	47	1.43372	3.32566e-05	0.00049108
M42986	DEFENSE RESPONSE TO SYMBIONT	177	241	1.21982	1.00379e-05	0.000155924		188	241	1.26171	4.72548e-08	1.27422e-06		188	241	1.25156	1.1004e-07	2.6752e-06
M15470	CELLULAR RESPONSE TO PEPTIDE	234	327	1.18852	1.01473e-05	0.000157303		234	327	1.15741	0.000122329	0.00152822		231	327	1.13338	0.000894779	0.00874007
M12495	POSITIVE REGULATION OF MOLECULAR FUNCTION	910	1388	1.08891	1.02274e-05	0.000158226		936	1388	1.0907	3.31302e-06	6.2032e-05		943	1388	1.09002	3.07233e-06	5.54903e-05
M13415	BLOOD VESSEL MORPHOGENESIS	399	581	1.14061	1.03084e-05	0.000159157		409	581	1.13859	6.71548e-06	0.000117682		409	581	1.12943	2.03138e-05	0.000316009
M12725	RESPONSE TO INSULIN	180	246	1.21528	1.23903e-05	0.000190532		180	246	1.18347	0.000105742	0.00134513		175	246	1.14134	0.00217451	0.0182793
M2405	PROTEIN POLYMERIZATION	186	255	1.21147	1.23654e-05	0.000190532		191	255	1.21147	5.81624e-06	0.000104067		186	255	1.17027	0.000205323	0.00244916
M15257	REGULATION OF SPINDLE ASSEMBLY	27	28	1.60157	1.30378e-05	0.000200087		26	28	1.50188	0.000228835	0.00265518		26	28	1.4898	0.000275698	0.00316536
M10224	REGULATION OF CELL CYCLE CHECKPOINT	31	33	1.56022	1.33676e-05	0.000204329		30	33	1.47037	0.000191424	0.00228693		30	33	1.45854	0.000235309	0.00278947
M11797	REGULATION OF DNA DAMAGE RESPONSE SIGNAL TRANSDUCTION BY P53 CLASS MEDIATOR	31	33	1.56022	1.33676e-05	0.000204329		31	33	1.51938	2.82163e-05	0.000423687		31	33	1.50716	3.53851e-05	0.000520114
M10697	CELL CYCLE DNA REPLICATION	38	42	1.5027	1.36846e-05	0.000208343		34	42	1.30933	0.00639525	0.0445631		38	42	1.4516	4.16772e-05	0.000603335
M14921	POSITIVE REGULATION OF PROTEIN IMPORT	38	42	1.5027	1.36846e-05	0.000208343		36	42	1.38635	0.000646925	0.00653582		37	42	1.4134	0.000202781	0.00242262
M10274	NUCLEAR MEMBRANE REASSEMBLY	22	22	1.66088	1.40778e-05	0.000211759		22	22	1.61741	2.52486e-05	0.000385936		22	22	1.6044	3.01622e-05	0.000449381
M13899	TRANSCRIPTION INITIATION FROM RNA POLYMERASE II PROMOTER	61	73	1.38786	1.41025e-05	0.000211759		63	73	1.39584	3.62348e-06	6.68641e-05		63	73	1.38462	5.32301e-06	9.20171e-05
M14656	ENDOCYTIC RECYCLING	61	73	1.38786	1.41025e-05	0.000211759		62	73	1.37369	1.3365e-05	0.000220105		61	73	1.34066	6.28731e-05	0.000870673
M16491	PROTEIN TARGETING TO LYSOSOME	22	22	1.66088	1.40778e-05	0.000211759		22	22	1.61741	2.52486e-05	0.000385936		22	22	1.6044	3.01622e-05	0.000449381
M22392	DNA UNWINDING INVOLVED IN DNA REPLICATION	22	22	1.66088	1.40778e-05	0.000211759		20	22	1.47037	0.00260074	0.0214156		22	22	1.6044	3.01622e-05	0.000449381
M23995	NEGATIVE REGULATION OF UBIQUITIN PROTEIN TRANSFERASE ACTIVITY	22	22	1.66088	1.40778e-05	0.000211759		22	22	1.61741	2.52486e-05	0.000385936		22	22	1.6044	3.01622e-05	0.000449381
M25071	MITOTIC CYTOKINETIC PROCESS	22	22	1.66088	1.40778e-05	0.000211759		22	22	1.61741	2.52486e-05	0.000385936		22	22	1.6044	3.01622e-05	0.000449381
M12387	GOLGI TO PLASMA MEMBRANE TRANSPORT	50	58	1.4318	1.45846e-05	0.000218569		51	58	1.4222	9.77108e-06	0.000166282		50	58	1.3831	5.47302e-05	0.000766222
M11444	ANTIGEN PROCESSING AND PRESENTATION OF PEPTIDE ANTIGEN	41	46	1.48035	1.49485e-05	0.000222715		42	46	1.47676	6.71221e-06	0.000117682		41	46	1.43001	4.79799e-05	0.000688072
M13702	MITOCHONDRIAL RNA METABOLIC PROCESS	41	46	1.48035	1.49485e-05	0.000222715		42	46	1.47676	6.71221e-06	0.000117682		42	46	1.46489	8.97369e-06	0.000150373
M23319	REGULATION OF PROTEIN DEPHOSPHORYLATION	66	80	1.37023	1.49147e-05	0.000222715		66	80	1.33436	4.97231e-05	0.00069107		67	80	1.34368	2.35473e-05	0.000357788
M14159	RESPONSE TO ABIOTIC STIMULUS	676	1018	1.1029	1.49971e-05	0.000223006		688	1018	1.0931	4.68972e-05	0.000660182		694	1018	1.09376	3.45825e-05	0.000509294
M15019	NUCLEAR ENVELOPE ORGANIZATION	47	54	1.44558	1.52296e-05	0.000226023		48	54	1.43769	9.10236e-06	0.000155593		50	54	1.48555	3.81726e-07	8.34179e-06
M14959	REGULATION OF DNA TEMPLATED TRANSCRIPTION IN RESPONSE TO STRESS	44	50	1.46158	1.54089e-05	0.000228243		46	50	1.48801	1.35795e-06	2.72945e-05		46	50	1.47605	1.87475e-06	3.56248e-05
M15880	LIPID OXIDATION	83	104	1.32551	1.5513e-05	0.000229341		84	104	1.30637	2.38877e-05	0.000370308		83	104	1.28043	9.24016e-05	0.00122636
M14444	REGULATION OF DEPHOSPHORYLATION	92	117	1.30599	1.69303e-05	0.000249811		92	117	1.27181	7.25887e-05	0.00097695		94	117	1.289	1.93506e-05	0.000303354
M13570	TRNA METHYLATION	34	37	1.52622	1.77089e-05	0.000260789		33	37	1.44255	0.000216968	0.00255622		34	37	1.47431	4.94345e-05	0.000701054
M42630	DOUBLE STRAND BREAK REPAIR VIA NONHOMOLOGOUS END JOINING	55	65	1.40536	1.77424e-05	0.000260789		55	65	1.36857	5.17754e-05	0.000713122		55	65	1.35757	7.13589e-05	0.000981088
M12283	POSITIVE REGULATION OF CATALYTIC ACTIVITY	686	1035	1.10084	1.85526e-05	0.000272175		711	1035	1.11109	1.17537e-06	2.40027e-05		714	1035	1.1068	2.25564e-06	4.2036e-05
M14145	REGULATION OF PROTEIN IMPORT	52	61	1.41583	1.94942e-05	0.000285443		49	61	1.29923	0.00152039	0.0135228		51	61	1.34138	0.00024643	0.00291229
M24317	SELECTIVE AUTOPHAGY	60	72	1.38407	1.97257e-05	0.000288281		61	72	1.3703	1.84948e-05	0.000291427		61	72	1.35928	2.64111e-05	0.000399716
M10260	ANTIGEN PROCESSING AND PRESENTATION OF PEPTIDE OR POLYSACCHARIDE ANTIGEN VIA MHC CLASS II	26	27	1.59937	2.09411e-05	0.000304317		26	27	1.5575	4.02229e-05	0.000581183		25	27	1.48555	0.000412979	0.00448926
M15937	UBIQUITIN DEPENDENT PROTEIN CATABOLIC PROCESS VIA THE MULTIVESICULAR BODY SORTING PATHWAY	30	32	1.55708	2.09422e-05	0.000304317		30	32	1.51632	4.30533e-05	0.00061056		30	32	1.50412	5.356e-05	0.000752592
M42602	ANTIGEN PROCESSING AND PRESENTATION OF EXOGENOUS PEPTIDE ANTIGEN	26	27	1.59937	2.09411e-05	0.000304317		25	27	1.4976	0.000345533	0.00379641		25	27	1.48555	0.000412979	0.00448926
M11098	RESPONSE TO TYPE I INTERFERON	49	57	1.42778	2.10307e-05	0.000305025		50	57	1.41878	1.39855e-05	0.000228848		51	57	1.43551	4.16554e-06	7.35016e-05
M14603	ESTABLISHMENT OF PROTEIN LOCALIZATION TO VACUOLE	43	49	1.45751	2.26689e-05	0.000328163		42	49	1.38635	0.000225654	0.00264229		43	49	1.40794	7.40865e-05	0.00101313
M14695	HISTONE H2A ACETYLATION	21	21	1.66088	2.34012e-05	0.000336222		21	21	1.61741	4.08693e-05	0.000585004		21	21	1.6044	4.84294e-05	0.000690637
M14732	HISTONE MRNA METABOLIC PROCESS	21	21	1.66088	2.34012e-05	0.000336222		21	21	1.61741	4.08693e-05	0.000585004		21	21	1.6044	4.84294e-05	0.000690637
M25022	REGULATION OF MITOTIC SPINDLE ASSEMBLY	21	21	1.66088	2.34012e-05	0.000336222		21	21	1.61741	4.08693e-05	0.000585004		21	21	1.6044	4.84294e-05	0.000690637
M42696	ANTIGEN PROCESSING AND PRESENTATION OF EXOGENOUS PEPTIDE ANTIGEN VIA MHC CLASS II	21	21	1.66088	2.34012e-05	0.000336222		21	21	1.61741	4.08693e-05	0.000585004		20	21	1.528	0.000664306	0.00671261
M11839	AMEBOIDAL TYPE CELL MIGRATION	276	394	1.16346	2.52866e-05	0.000362631		283	394	1.16174	1.57693e-05	0.0002537		284	394	1.15647	2.36294e-05	0.000358325
M10215	RESPONSE TO NITROGEN COMPOUND	659	994	1.10113	2.58801e-05	0.000370448		668	994	1.08695	0.000161526	0.00196033		671	994	1.08305	0.000260077	0.00305941
M13628	DNA STRAND ELONGATION	33	36	1.52248	2.7165e-05	0.000388116		31	36	1.39277	0.00133338	0.0121704		33	36	1.4707	7.32718e-05	0.00100558
M11317	EXTRINSIC APOPTOTIC SIGNALING PATHWAY	152	206	1.22551	2.74753e-05	0.000391738		159	206	1.24839	1.66302e-06	3.28233e-05		158	206	1.23056	6.84432e-06	0.000116475
M14671	NEGATIVE REGULATION OF CELL CYCLE G1 S PHASE TRANSITION	59	71	1.38017	2.75209e-05	0.000391738		62	71	1.41238	1.78922e-06	3.49536e-05		59	71	1.33323	0.000114617	0.00148517
M12601	CELLULAR RESPONSE TO HORMONE STIMULUS	363	529	1.1397	2.84581e-05	0.000404327		367	529	1.12209	0.00013901	0.001717		362	529	1.09791	0.00170316	0.014906
M14952	NUCLEOSIDE BISPHOSPHATE BIOSYNTHETIC PROCESS	48	56	1.42361	3.0247e-05	0.000428947		47	56	1.35747	0.000275586	0.00314991		47	56	1.34655	0.000360834	0.00400474
M11429	REGULATION OF DOUBLE STRAND BREAK REPAIR VIA HOMOLOGOUS RECOMBINATION	56	67	1.3882	3.14172e-05	0.000444719		56	67	1.35186	9.05582e-05	0.00118344		57	67	1.36494	3.78096e-05	0.000552568
M34188	REGULATION OF PROTEIN KINASE ACTIVITY	414	609	1.12907	3.1938e-05	0.000451257		432	609	1.14732	1.0017e-06	2.10166e-05		432	609	1.1381	3.42621e-06	6.15914e-05
M16766	NEGATIVE REGULATION OF INTRACELLULAR TRANSPORT	45	52	1.4373	3.21802e-05	0.000453842		44	52	1.36857	0.000297483	0.00332573		44	52	1.35757	0.000384971	0.00425413
M13991	NEGATIVE REGULATION OF CATALYTIC ACTIVITY	451	667	1.12303	3.24478e-05	0.000456774		466	667	1.13	5.80711e-06	0.000104067		470	667	1.13054	4.20874e-06	7.39329e-05
M11488	MICROTUBULE NUCLEATION	29	31	1.55373	3.2748e-05	0.000458472		29	31	1.51306	6.55713e-05	0.00089191		29	31	1.50089	8.09214e-05	0.00108528
M11937	CYTOCHROME COMPLEX ASSEMBLY	29	31	1.55373	3.2748e-05	0.000458472		29	31	1.51306	6.55713e-05	0.00089191		29	31	1.50089	8.09214e-05	0.00108528
M15180	NEGATIVE REGULATION OF TELOMERE MAINTENANCE	29	31	1.55373	3.2748e-05	0.000458472		29	31	1.51306	6.55713e-05	0.00089191		30	31	1.55264	8.40238e-06	0.000141108
M11712	RESPONSE TO EPIDERMAL GROWTH FACTOR	39	44	1.47215	3.30794e-05	0.000461483		38	44	1.39685	0.000326973	0.00361322		39	44	1.42208	9.91491e-05	0.00131137
M16731	REGULATION OF PROTEIN TARGETING	61	74	1.36911	3.30836e-05	0.000461483		62	74	1.35512	3.26292e-05	0.000484252		60	74	1.30086	0.000388148	0.00427489
M13792	REGULATION OF ESTABLISHMENT OF PROTEIN LOCALIZATION TO MITOCHONDRION	42	48	1.45327	3.32636e-05	0.000463151		42	48	1.41523	8.05195e-05	0.00107425		40	48	1.337	0.00133067	0.0121925
M13427	ENDOTHELIUM DEVELOPMENT	94	121	1.29027	3.35854e-05	0.000466783		96	121	1.28323	2.61701e-05	0.000396068		98	121	1.29943	6.64863e-06	0.000113397
M13646	RESPONSE TO RADIATION	285	409	1.15734	3.544e-05	0.000491666		284	409	1.12309	0.000691335	0.00690254		292	409	1.14544	5.99779e-05	0.000836632
M10758	PHOSPHATIDYLINOSITOL BIOSYNTHETIC PROCESS	96	124	1.28584	3.56657e-05	0.000493903		98	124	1.27827	2.91022e-05	0.000435282		94	124	1.21624	0.000966092	0.00935314
M15361	NEGATIVE REGULATION OF PHOSPHORYLATION	242	343	1.17182	3.62508e-05	0.000501099		247	343	1.16472	4.0155e-05	0.000581183		246	343	1.15068	0.000138196	0.00173209
M2261	MICROTUBULE CYTOSKELETON ORGANIZATION	397	583	1.131	3.64824e-05	0.000503391		395	583	1.09584	0.00142492	0.0127377		398	583	1.09528	0.00135259	0.0123458
M24462	CELLULAR RESPONSE TO PEPTIDE HORMONE STIMULUS	194	270	1.19337	3.79087e-05	0.000522131		195	270	1.16813	0.00019183	0.00228822		190	270	1.12902	0.00322259	0.0256801
M15310	ENDOPLASMIC RETICULUM ORGANIZATION	68	84	1.34452	3.81298e-05	0.000524233		69	84	1.32858	4.45206e-05	0.000630201		67	84	1.2797	0.000446743	0.00479153
M10551	DNA TEMPLATED TRANSCRIPTION TERMINATION	20	20	1.66088	3.88977e-05	0.000530978		20	20	1.61741	6.61516e-05	0.000896618		20	20	1.6044	7.77568e-05	0.00105205
M23342	VESICLE CARGO LOADING	20	20	1.66088	3.88977e-05	0.000530978		20	20	1.61741	6.61516e-05	0.000896618		20	20	1.6044	7.77568e-05	0.00105205
M23682	PROTEIN INSERTION INTO ER MEMBRANE	20	20	1.66088	3.88977e-05	0.000530978		19	20	1.53654	0.000884518	0.0085203		19	20	1.52418	0.00101941	0.009734
M42785	NUCLEOSOME MOBILIZATION	20	20	1.66088	3.88977e-05	0.000530978		19	20	1.53654	0.000884518	0.0085203		20	20	1.6044	7.77568e-05	0.00105205
M15860	REGULATION OF MEMBRANE PERMEABILITY	50	59	1.40753	3.95609e-05	0.00053907		50	59	1.37068	0.000105267	0.00134132		51	59	1.38685	3.91758e-05	0.000569276
M10640	RESPONSE TO PEPTIDE	308	445	1.14955	4.04555e-05	0.00055028		313	445	1.13764	8.69907e-05	0.00114071		312	445	1.12488	0.000297097	0.00334093
M8358	POSITIVE REGULATION OF CYTOSKELETON ORGANIZATION	140	189	1.23028	4.0592e-05	0.000551159		143	189	1.22375	3.506e-05	0.000516326		139	189	1.17995	0.000699508	0.00705775
M7398	NEGATIVE REGULATION OF RESPONSE TO STIMULUS	943	1450	1.08015	4.28869e-05	0.000581288		969	1450	1.08087	2.00146e-05	0.000314726		984	1450	1.08878	2.47568e-06	4.60164e-05
M16056	POSITIVE REGULATION OF VIRAL PROCESS	47	55	1.4193	4.3385e-05	0.000585965		47	55	1.38215	0.0001109	0.00139572		48	55	1.4002	3.84787e-05	0.000560208
M24764	AUTOPHAGOSOME MATURATION	47	55	1.4193	4.3385e-05	0.000585965		49	55	1.44096	6.27975e-06	0.000111579		48	55	1.4002	3.84787e-05	0.000560208
M12281	NUCLEOTIDE EXCISION REPAIR	44	51	1.43292	4.65909e-05	0.000628156		45	51	1.42712	2.73619e-05	0.000411665		46	51	1.4471	7.51025e-06	0.000126961
M13776	GOLGI TO PLASMA MEMBRANE PROTEIN TRANSPORT	35	39	1.49054	4.68811e-05	0.000630959		36	39	1.49299	1.73384e-05	0.000276431		35	39	1.43985	0.00012883	0.00162
M23605	RESPONSE TO PEPTIDE HORMONE	259	370	1.16262	4.80716e-05	0.000645847		263	370	1.14967	0.000101705	0.00130462		260	370	1.12742	0.000737071	0.00740689
M12594	CELLULAR RESPONSE TO OXYGEN LEVELS	110	145	1.25998	4.86001e-05	0.000651726		114	145	1.27162	1.04785e-05	0.000175975		112	145	1.23926	8.55029e-05	0.00114273
M16400	PROTEIN EXIT FROM ENDOPLASMIC RETICULUM	41	47	1.44886	4.86795e-05	0.000651726		42	47	1.44534	2.5181e-05	0.000385936		41	47	1.39958	0.000148589	0.00183828
M22373	TRICARBOXYLIC ACID CYCLE	28	30	1.55016	5.11083e-05	0.000680674		28	30	1.50958	9.96718e-05	0.00128068		28	30	1.49744	0.000122022	0.00154966
M23942	CHAPERONE COFACTOR DEPENDENT PROTEIN REFOLDING	28	30	1.55016	5.11083e-05	0.000680674		28	30	1.50958	9.96718e-05	0.00128068		28	30	1.49744	0.000122022	0.00154966
M24666	COPII COATED VESICLE BUDDING	28	30	1.55016	5.11083e-05	0.000680674		28	30	1.50958	9.96718e-05	0.00128068		28	30	1.49744	0.000122022	0.00154966
M12932	TISSUE MIGRATION	202	283	1.18551	5.1351e-05	0.000682718		207	283	1.18305	3.4566e-05	0.000510875		210	283	1.19054	1.33147e-05	0.000216483
M22942	NEGATIVE REGULATION OF SIGNALING	804	1229	1.08653	5.30909e-05	0.000704627		827	1229	1.08836	2.03666e-05	0.000319606		840	1229	1.09658	2.76772e-06	5.06909e-05
M11505	HISTONE H2A UBIQUITINATION	24	25	1.59445	5.38136e-05	0.000705658		24	25	1.55271	9.80375e-05	0.00126606		24	25	1.54022	0.000117618	0.0015037
M13041	NEGATIVE REGULATION OF TELOMERE MAINTENANCE VIA TELOMERE LENGTHENING	24	25	1.59445	5.38136e-05	0.000705658		24	25	1.55271	9.80375e-05	0.00126606		24	25	1.54022	0.000117618	0.0015037
M13161	CYTOPLASMIC TRANSLATIONAL INITIATION	24	25	1.59445	5.38136e-05	0.000705658		24	25	1.55271	9.80375e-05	0.00126606		24	25	1.54022	0.000117618	0.0015037
M14366	PROTEIN LOCALIZATION TO GOLGI APPARATUS	24	25	1.59445	5.38136e-05	0.000705658		23	25	1.48801	0.000781715	0.00765521		24	25	1.54022	0.000117618	0.0015037
M15788	SNRNA PROCESSING	24	25	1.59445	5.38136e-05	0.000705658		25	25	1.61741	5.95198e-06	0.000106001		25	25	1.6044	7.28501e-06	0.000123426
M16190	PROTEIN HYDROXYLATION	24	25	1.59445	5.38136e-05	0.000705658		23	25	1.48801	0.000781715	0.00765521		24	25	1.54022	0.000117618	0.0015037
M34112	VIRAL RELEASE FROM HOST CELL	24	25	1.59445	5.38136e-05	0.000705658		24	25	1.55271	9.80375e-05	0.00126606		24	25	1.54022	0.000117618	0.0015037
M15624	REGULATION OF PROTEIN SERINE THREONINE KINASE ACTIVITY	247	352	1.16545	5.49398e-05	0.000719195		255	352	1.1717	1.49486e-05	0.000242066		254	352	1.15772	5.52879e-05	0.000772619
M9604	POSITIVE REGULATION OF PROTEIN MODIFICATION PROCESS	602	908	1.10116	5.76559e-05	0.000753463		624	908	1.11152	5.00774e-06	9.06602e-05		626	908	1.10612	1.08914e-05	0.000180143
M16706	POSITIVE REGULATION OF APOPTOTIC SIGNALING PATHWAY	94	122	1.2797	5.99505e-05	0.000782114		98	122	1.29923	8.0309e-06	0.000138204		96	122	1.26248	7.56953e-05	0.00103329
M16522	RESPONSE TO STARVATION	134	181	1.2296	6.15436e-05	0.000801532		133	181	1.18848	0.000598621	0.00612867		133	181	1.17892	0.000957709	0.00928371
M14380	CELLULAR RESPONSE TO STEROID HORMONE STIMULUS	136	184	1.22761	6.2078e-05	0.000807119		140	184	1.23063	2.57776e-05	0.000391676		138	184	1.2033	0.000169089	0.00207182
M25193	POSITIVE REGULATION OF ESTABLISHMENT OF PROTEIN LOCALIZATION TO MITOCHONDRION	31	34	1.51433	6.34831e-05	0.000822595		31	34	1.47469	0.000129029	0.00159629		30	34	1.41565	0.00080102	0.00795618
M42695	ANTIGEN PROCESSING AND PRESENTATION OF EXOGENOUS ANTIGEN	31	34	1.51433	6.34831e-05	0.000822595		30	34	1.42712	0.000659389	0.00662677		29	34	1.36846	0.0031311	0.0250553
M10353	P BODY ASSEMBLY	19	19	1.66088	6.46537e-05	0.000834937		19	19	1.61741	0.00010707	0.00135304		19	19	1.6044	0.00012484	0.0015802
M10435	REGULATION OF TRANSLATION IN RESPONSE TO STRESS	19	19	1.66088	6.46537e-05	0.000834937		19	19	1.61741	0.00010707	0.00135304		19	19	1.6044	0.00012484	0.0015802
M14270	TRANSLATIONAL ELONGATION	43	50	1.42836	6.72657e-05	0.000867207		43	50	1.39097	0.000160899	0.00195581		44	50	1.41187	5.21118e-05	0.000737657
M11956	REGULATION OF ACTIN FILAMENT BASED PROCESS	253	362	1.16078	6.93766e-05	0.000892917		260	362	1.16167	3.46231e-05	0.000510875		258	362	1.14347	0.000188699	0.00227568
M34168	STRESS FIBER ASSEMBLY	80	102	1.30265	7.01005e-05	0.000900721		79	102	1.2527	0.000555641	0.00574237		79	102	1.24262	0.000790116	0.00790942
M12178	REGULATION OF TRANSCRIPTION ELONGATION FROM RNA POLYMERASE II PROMOTER	34	38	1.48605	7.03165e-05	0.000901983		35	38	1.48972	2.6013e-05	0.00039447		35	38	1.47774	3.32816e-05	0.00049108
M15030	POSITIVE REGULATION OF HISTONE METHYLATION	40	46	1.44425	7.10411e-05	0.000909754		38	46	1.33612	0.00196252	0.0167734		40	46	1.39513	0.000209575	0.00249212
M10357	AMINO ACID ACTIVATION	37	42	1.46316	7.2439e-05	0.000926107		36	42	1.38635	0.000646925	0.00653582		37	42	1.4134	0.000202781	0.00242262
M11768	NEGATIVE REGULATION OF PROTEIN CATABOLIC PROCESS	91	118	1.28085	7.36836e-05	0.000940449		91	118	1.24732	0.000284876	0.0032035		91	118	1.23729	0.000423932	0.0045919
M3457	IMMUNE SYSTEM DEVELOPMENT	584	881	1.10097	7.63591e-05	0.000972976		616	881	1.1309	1.51714e-07	3.67667e-06		613	881	1.11634	2.21258e-06	4.14278e-05
M9906	SULFUR COMPOUND METABOLIC PROCESS	213	301	1.17531	7.75954e-05	0.000987086		214	301	1.14992	0.000423919	0.00454674		213	301	1.13534	0.00120528	0.0112975
M7145	ENDOTHELIAL CELL MIGRATION	149	204	1.2131	7.83203e-05	0.000994655		153	204	1.21305	4.25274e-05	0.000607603		153	204	1.2033	7.67394e-05	0.00104568
M12020	HISTONE MONOUBIQUITINATION	27	29	1.54634	7.95952e-05	0.00100917		27	29	1.50586	0.000151192	0.00185847		27	29	1.49375	0.000183618	0.00222844
M15134	EMBRYO DEVELOPMENT	677	1029	1.09273	7.99662e-05	0.00101053		685	1029	1.0767	0.000632149	0.00642895		692	1029	1.07895	0.000392534	0.00430663
M16442	CIRCULATORY SYSTEM DEVELOPMENT	677	1029	1.09273	7.99662e-05	0.00101053		687	1029	1.07984	0.000391348	0.00424496		695	1029	1.08363	0.000184574	0.0022365
M817	EPITHELIAL TO MESENCHYMAL TRANSITION	114	152	1.24566	8.44172e-05	0.00106502		115	152	1.2237	0.000198985	0.00236619		117	152	1.23496	7.85755e-05	0.00105939
M10349	ACTIN FILAMENT BUNDLE ORGANIZATION	116	155	1.24298	8.61055e-05	0.00108076		116	155	1.21045	0.000399933	0.00431973		114	155	1.18001	0.00202688	0.0174012
M11010	NEGATIVE REGULATION OF RNA SPLICING	23	24	1.59168	8.60809e-05	0.00108076		23	24	1.55001	0.000152732	0.00187139		23	24	1.53755	0.000181768	0.00221301
M11426	NEGATIVE REGULATION OF CELLULAR PROTEIN CATABOLIC PROCESS	58	71	1.35678	8.63702e-05	0.00108076		58	71	1.32126	0.000242928	0.0027933		59	71	1.33323	0.000114617	0.00148517
M15250	MRNA CIS SPLICING VIA SPLICEOSOME	23	24	1.59168	8.60809e-05	0.00108076		23	24	1.55001	0.000152732	0.00187139		23	24	1.53755	0.000181768	0.00221301
M15836	REGULATION OF VIRAL GENOME REPLICATION	58	71	1.35678	8.63702e-05	0.00108076		59	71	1.34404	8.25532e-05	0.00109187		59	71	1.33323	0.000114617	0.00148517
M23111	INTERFERON BETA PRODUCTION	45	53	1.41018	8.85055e-05	0.00110567		46	53	1.40379	5.73512e-05	0.000784278		48	53	1.45304	3.52646e-06	6.29503e-05
M43028	POSITIVE REGULATION OF SUPRAMOLECULAR FIBER ORGANIZATION	126	170	1.23101	9.24744e-05	0.00115337		130	170	1.23684	3.24434e-05	0.000483369		126	170	1.18914	0.000729077	0.00733675
M10309	REGULATION OF PROTEIN POLYMERIZATION	138	188	1.21916	9.59548e-05	0.00119483		143	188	1.23026	2.17953e-05	0.000339936		136	188	1.16063	0.00236132	0.0195506
M12750	ATP BIOSYNTHETIC PROCESS	42	49	1.42361	9.68322e-05	0.00120185		40	49	1.32033	0.00232838	0.0194234		41	49	1.34246	0.000980845	0.00947202
M13382	MITOTIC G2 DNA DAMAGE CHECKPOINT SIGNALING	30	33	1.50989	9.66885e-05	0.00120185								28	33	1.36131	0.0043346	0.0329964
M13920	REGULATION OF PROTEIN ACETYLATION	60	74	1.34666	9.96589e-05	0.00123493		60	74	1.31141	0.000284183	0.0032004		61	74	1.32254	0.000140197	0.00175143
M11235	CELLULAR PIGMENTATION	39	45	1.43943	0.000103374	0.00127272		38	45	1.36581	0.000846083	0.00822247		39	45	1.39048	0.000294744	0.00331934
M22676	FIBROBLAST MIGRATION	39	45	1.43943	0.000103374	0.00127272		37	45	1.32987	0.00265344	0.0217094
M23481	TORC1 SIGNALING	39	45	1.43943	0.000103374	0.00127272		40	45	1.43769	5.31305e-05	0.000730472		41	45	1.46179	1.32135e-05	0.000215296
M25029	NEGATIVE REGULATION OF PROTEASOMAL PROTEIN CATABOLIC PROCESS	39	45	1.43943	0.000103374	0.00127272		39	45	1.40175	0.000231347	0.00268027		39	45	1.39048	0.000294744	0.00331934
M12841	INNER MITOCHONDRIAL MEMBRANE ORGANIZATION	33	37	1.48133	0.000105178	0.00128873		33	37	1.44255	0.000216968	0.00255622		33	37	1.43095	0.00026993	0.00314152
M13634	MULTIVESICULAR BODY SORTING PATHWAY	33	37	1.48133	0.000105178	0.00128873		33	37	1.44255	0.000216968	0.00255622		33	37	1.43095	0.00026993	0.00314152
M25375	POSITIVE REGULATION OF MEMBRANE PERMEABILITY	33	37	1.48133	0.000105178	0.00128873		33	37	1.44255	0.000216968	0.00255622		33	37	1.43095	0.00026993	0.00314152
M10397	PHOSPHATIDYLINOSITOL METABOLIC PROCESS	113	151	1.24291	0.000106215	0.00129936		115	151	1.2318	0.000123254	0.00153726		111	151	1.17939	0.00237564	0.0195506
M10079	NEGATIVE REGULATION OF RESPONSE TO ENDOPLASMIC RETICULUM STRESS	36	41	1.45834	0.000106744	0.0012996		37	41	1.45961	4.73795e-05	0.000660896		37	41	1.44787	6.08563e-05	0.000845803
M15448	THIOESTER BIOSYNTHETIC PROCESS	36	41	1.45834	0.000106744	0.0012996		35	41	1.38071	0.000905359	0.00866655		35	41	1.36961	0.00111752	0.0105654
M16568	REGULATION OF CELL AGING	36	41	1.45834	0.000106744	0.0012996		37	41	1.45961	4.73795e-05	0.000660896		36	41	1.40874	0.000288792	0.00327681
M16780	MITOTIC CHROMOSOME CONDENSATION	18	18	1.66088	0.000107459	0.00130004		18	18	1.61741	0.000173292	0.00208987		18	18	1.6044	0.000200424	0.0024095
M23567	NUCLEOLAR LARGE RRNA TRANSCRIPTION BY RNA POLYMERASE I	18	18	1.66088	0.000107459	0.00130004		17	18	1.52755	0.00210234	0.017692		17	18	1.51527	0.00238447	0.0195506
M25102	LATE ENDOSOME TO LYSOSOME TRANSPORT	18	18	1.66088	0.000107459	0.00130004		18	18	1.61741	0.000173292	0.00208987		18	18	1.6044	0.000200424	0.0024095
M43032	PROTEIN LOCALIZATION TO CONDENSED CHROMOSOME	18	18	1.66088	0.000107459	0.00130004								17	18	1.51527	0.00238447	0.0195506
M13721	GLYCEROLIPID BIOSYNTHETIC PROCESS	167	232	1.19555	0.000109348	0.00132079		175	232	1.22003	6.78542e-06	0.000118558		168	232	1.16181	0.000722847	0.00728364
M10370	REGULATION OF PROTEIN BINDING	135	184	1.21858	0.000117989	0.00142292		139	184	1.22184	5.12757e-05	0.000708789		143	184	1.2469	5.19411e-06	8.9992e-05
M16958	RNA PHOSPHODIESTER BOND HYDROLYSIS ENDONUCLEOLYTIC	57	70	1.35243	0.000118261	0.00142397		57	70	1.31703	0.0003241	0.00359183		59	70	1.35228	4.94331e-05	0.000701054
M11196	REGULATION OF PROTEIN EXPORT FROM NUCLEUS	26	28	1.54225	0.000123683	0.00147304		26	28	1.50188	0.000228835	0.00265518		27	28	1.5471	3.16041e-05	0.00046995
M12685	PROTEIN K11 LINKED UBIQUITINATION	26	28	1.54225	0.000123683	0.00147304		26	28	1.50188	0.000228835	0.00265518		26	28	1.4898	0.000275698	0.00316536
M12785	PEPTIDYL THREONINE MODIFICATION	89	116	1.2743	0.000122982	0.00147304		89	116	1.24094	0.000451498	0.00478774		90	116	1.24479	0.00031386	0.00352425
M12871	PROTEIN LOCALIZATION TO CHROMATIN	26	28	1.54225	0.000123683	0.00147304		24	28	1.38635	0.00552883	0.0397183		25	28	1.4325	0.00155698	0.0138354
M13105	MATURATION OF LSU RRNA	26	28	1.54225	0.000123683	0.00147304		26	28	1.50188	0.000228835	0.00265518		26	28	1.4898	0.000275698	0.00316536
M16315	CENTROMERE COMPLEX ASSEMBLY	26	28	1.54225	0.000123683	0.00147304		25	28	1.44411	0.00131802	0.0120446		26	28	1.4898	0.000275698	0.00316536
M23904	NEGATIVE REGULATION OF MRNA PROCESSING	26	28	1.54225	0.000123683	0.00147304		27	28	1.55964	2.57143e-05	0.000391491		26	28	1.4898	0.000275698	0.00316536
M16160	PROTEIN INSERTION INTO MEMBRANE	44	52	1.40536	0.000125849	0.00149419		44	52	1.36857	0.000297483	0.00332573		44	52	1.35757	0.000384971	0.00425413
M16505	POSITIVE REGULATION OF BLOOD VESSEL ENDOTHELIAL CELL MIGRATION	44	52	1.40536	0.000125849	0.00149419		45	52	1.39968	8.11067e-05	0.00107832		44	52	1.35757	0.000384971	0.00425413
M12025	PIGMENTATION	71	90	1.31025	0.000126999	0.00150551		69	90	1.24001	0.00198669	0.0169045		72	90	1.28352	0.000232038	0.00275495
M16371	REGULATION OF PHOSPHORUS METABOLIC PROCESS	829	1275	1.0799	0.00013274	0.00157113		856	1275	1.08588	2.37909e-05	0.000369555		855	1275	1.07589	0.00014385	0.00178253
M14915	REGULATION OF CYCLIN DEPENDENT PROTEIN KINASE ACTIVITY	73	93	1.3037	0.000137665	0.00161941		73	93	1.26958	0.000437089	0.00466188		74	93	1.27662	0.000262096	0.00307843
M16319	KINETOCHORE ORGANIZATION	22	23	1.58867	0.000137479	0.00161941		22	23	1.54708	0.000237568	0.0027399		22	23	1.53464	0.00028047	0.00320573
M23764	POSITIVE REGULATION OF TRANSCRIPTION BY RNA POLYMERASE I	22	23	1.58867	0.000137479	0.00161941		22	23	1.54708	0.000237568	0.0027399		23	23	1.6044	1.87846e-05	0.000295992
M24328	REGULATION OF PROGRAMMED NECROTIC CELL DEATH	22	23	1.58867	0.000137479	0.00161941		22	23	1.54708	0.000237568	0.0027399		22	23	1.53464	0.00028047	0.00320573
M10043	DNA DEPENDENT DNA REPLICATION MAINTENANCE OF FIDELITY	41	48	1.41867	0.000138972	0.00163228								41	48	1.37042	0.000403545	0.0044211
M25524	REGULATION OF PEPTIDYL LYSINE ACETYLATION	54	66	1.3589	0.000139661	0.00163786		54	66	1.32333	0.000367819	0.00400718		55	66	1.337	0.000168121	0.00206325
M42827	GLYCEROPHOSPHOLIPID BIOSYNTHETIC PROCESS	146	201	1.20641	0.00014336	0.00167867		152	201	1.22311	2.11454e-05	0.000330472		146	201	1.16538	0.00126455	0.0117381
M15791	RRNA MODIFICATION	29	32	1.50517	0.000146871	0.00171454		30	32	1.51632	4.30533e-05	0.00061056		30	32	1.50412	5.356e-05	0.000752592
M22417	PROTEIN DEMETHYLATION	29	32	1.50517	0.000146871	0.00171454		29	32	1.46577	0.000283245	0.00319454		30	32	1.50412	5.356e-05	0.000752592
M12462	PROTEIN DESTABILIZATION	38	44	1.4344	0.000149965	0.00174534		36	44	1.32333	0.00357301	0.0279776		38	44	1.38562	0.000413284	0.00448926
M14155	NEGATIVE REGULATION OF DEPHOSPHORYLATION	38	44	1.4344	0.000149965	0.00174534		38	44	1.39685	0.000326973	0.00361322		37	44	1.34915	0.00144668	0.0130954
M12295	NEGATIVE REGULATION OF PROTEIN BINDING	68	86	1.31326	0.000154544	0.0017959		68	86	1.27888	0.0004654	0.00488893		70	86	1.30591	0.000101619	0.00133941
M15783	RESPONSE TO CYTOKINE	512	771	1.10295	0.00016182	0.00187761		548	771	1.1496	2.23196e-08	6.21541e-07		551	771	1.14659	2.96199e-08	8.0722e-07
M16607	MICROTUBULE POLYMERIZATION	63	79	1.3245	0.000170438	0.00197461		64	79	1.3103	0.000187585	0.00224457		62	79	1.25915	0.00157063	0.013889
M24933	CELL CELL SIGNALING BY WNT	289	421	1.14013	0.000172349	0.00199373		285	421	1.09492	0.00652949	0.0454571		295	421	1.12422	0.000455577	0.00485907
M10569	REGULATION OF DNA DEPENDENT DNA REPLICATION	43	51	1.40035	0.000178393	0.00204441								42	51	1.32127	0.00162114	0.0142862
M11699	REGULATION OF CELLULAR RESPONSE TO HEAT	17	17	1.66088	0.000178599	0.00204441		17	17	1.61741	0.000280461	0.00318189		16	17	1.51002	0.00363291	0.0279606
M13065	REGULATION OF EARLY ENDOSOME TO LATE ENDOSOME TRANSPORT	17	17	1.66088	0.000178599	0.00204441		17	17	1.61741	0.000280461	0.00318189		17	17	1.6044	0.000321761	0.0036024
M14802	ACETYL COA BIOSYNTHETIC PROCESS	17	17	1.66088	0.000178599	0.00204441		17	17	1.61741	0.000280461	0.00318189		16	17	1.51002	0.00363291	0.0279606
M16610	OLIGOSACCHARIDE LIPID INTERMEDIATE BIOSYNTHETIC PROCESS	17	17	1.66088	0.000178599	0.00204441		17	17	1.61741	0.000280461	0.00318189		16	17	1.51002	0.00363291	0.0279606
M23101	LATE ENDOSOME TO VACUOLE TRANSPORT VIA MULTIVESICULAR BODY SORTING PATHWAY	17	17	1.66088	0.000178599	0.00204441		17	17	1.61741	0.000280461	0.00318189		17	17	1.6044	0.000321761	0.0036024
M8700	REGULATION OF MYELOID CELL DIFFERENTIATION	133	182	1.21372	0.000178512	0.00204441		138	182	1.22638	3.96934e-05	0.000576796		140	182	1.23415	1.72139e-05	0.000273493
M15085	REGULATION OF GENERATION OF PRECURSOR METABOLITES AND ENERGY	96	127	1.25547	0.000182034	0.00208063		94	127	1.19713	0.00248127	0.0206314		95	127	1.20014	0.00192355	0.0166824
M10447	POSITIVE REGULATION OF DNA BIOSYNTHETIC PROCESS	58	72	1.33793	0.000183608	0.00209237		59	72	1.32537	0.000181571	0.00218285		60	72	1.337	8.49969e-05	0.00113795
M13272	PROTEIN AUTOUBIQUITINATION	58	72	1.33793	0.000183608	0.00209237		58	72	1.30291	0.000497118	0.00516697		59	72	1.31472	0.000249047	0.00293868
M10203	ENDOPLASMIC RETICULUM TO CYTOSOL TRANSPORT	25	27	1.53785	0.000191734	0.00217204		26	27	1.5575	4.02229e-05	0.000581183		25	27	1.48555	0.000412979	0.00448926
M12894	EXIT FROM MITOSIS	25	27	1.53785	0.000191734	0.00217204		25	27	1.4976	0.000345533	0.00379641		25	27	1.48555	0.000412979	0.00448926
M14571	REGULATION OF MITOCHONDRIAL MEMBRANE POTENTIAL	53	65	1.35426	0.000191585	0.00217204		54	65	1.34369	0.000167902	0.00203128		53	65	1.3082	0.00065103	0.0066386
M15498	REGULATION OF ENDOPLASMIC RETICULUM UNFOLDED PROTEIN RESPONSE	25	27	1.53785	0.000191734	0.00217204		25	27	1.4976	0.000345533	0.00379641		26	27	1.54498	4.90394e-05	0.000698036
M16852	ORGANELLE FUSION	102	136	1.24566	0.000195813	0.00221497		101	136	1.20116	0.00144592	0.0128904		101	136	1.1915	0.00211142	0.0179992
M34173	BIOLOGICAL PROCESS INVOLVED IN SYMBIOTIC INTERACTION	179	252	1.17975	0.000203561	0.00229922		188	252	1.20664	1.05798e-05	0.000177288		188	252	1.19693	2.14258e-05	0.000332143
M10377	REGULATION OF HISTONE METHYLATION	60	75	1.32871	0.000205872	0.0023219		59	75	1.27236	0.00138094	0.0124052		61	75	1.30491	0.000294533	0.00331934
M10270	SECONDARY METABOLITE BIOSYNTHETIC PROCESS	21	22	1.58539	0.000219193	0.00243979		20	22	1.47037	0.00260074	0.0214156		20	22	1.45854	0.00298697	0.023927
M11992	REGULATION OF CENTRIOLE REPLICATION	21	22	1.58539	0.000219193	0.00243979		21	22	1.54389	0.000368904	0.00400718		21	22	1.53147	0.00043204	0.00465339
M12235	POSITIVE REGULATION OF HISTONE DEACETYLATION	21	22	1.58539	0.000219193	0.00243979		21	22	1.54389	0.000368904	0.00400718		20	22	1.45854	0.00298697	0.023927
M12546	ER NUCLEUS SIGNALING PATHWAY	37	43	1.42913	0.000216867	0.00243979		38	43	1.42934	0.000110995	0.00139572		38	43	1.41784	0.000141986	0.00176514
M13564	POSITIVE REGULATION OF PEPTIDASE ACTIVITY	122	166	1.22065	0.000218553	0.00243979		127	166	1.23741	3.83425e-05	0.000561428		129	166	1.24679	1.49515e-05	0.000241558
M15284	MAINTENANCE OF PROTEIN LOCATION IN NUCLEUS	21	22	1.58539	0.000219193	0.00243979		21	22	1.54389	0.000368904	0.00400718		21	22	1.53147	0.00043204	0.00465339
M15755	REGULATION OF UBIQUITIN PROTEIN LIGASE ACTIVITY	21	22	1.58539	0.000219193	0.00243979		20	22	1.47037	0.00260074	0.0214156		21	22	1.53147	0.00043204	0.00465339
M22165	RNA 5 END PROCESSING	21	22	1.58539	0.000219193	0.00243979		21	22	1.54389	0.000368904	0.00400718		21	22	1.53147	0.00043204	0.00465339
M2403	ACTIN POLYMERIZATION OR DEPOLYMERIZATION	132	181	1.21125	0.000218958	0.00243979		137	181	1.22422	4.91346e-05	0.000684133		134	181	1.18779	0.000545172	0.00566476
M10104	ENDOTHELIAL CELL DEVELOPMENT	55	68	1.34336	0.00021975	0.00244245		56	68	1.33198	0.000204042	0.00242256		57	68	1.34486	9.16317e-05	0.00121826
M15561	PEPTIDYL LYSINE TRIMETHYLATION	45	54	1.38407	0.000220753	0.00245003		46	54	1.37779	0.000154539	0.0018905		47	54	1.39642	5.4259e-05	0.000761017
M12961	REGULATION OF ENDOPLASMIC RETICULUM STRESS INDUCED INTRINSIC APOPTOTIC SIGNALING PATHWAY	28	31	1.50015	0.000222471	0.00245487		28	31	1.46088	0.000417943	0.00448893		28	31	1.44913	0.000505631	0.00531885
M15126	NEGATIVE REGULATION OF SIGNAL TRANSDUCTION BY P53 CLASS MEDIATOR	28	31	1.50015	0.000222471	0.00245487		28	31	1.46088	0.000417943	0.00448893		28	31	1.44913	0.000505631	0.00531885
M23321	NEGATIVE REGULATION OF PROTEIN DEPHOSPHORYLATION	28	31	1.50015	0.000222471	0.00245487		28	31	1.46088	0.000417943	0.00448893		28	31	1.44913	0.000505631	0.00531885
M43025	MITOCHONDRIAL OUTER MEMBRANE PERMEABILIZATION INVOLVED IN PROGRAMMED CELL DEATH	28	31	1.50015	0.000222471	0.00245487		28	31	1.46088	0.000417943	0.00448893		28	31	1.44913	0.000505631	0.00531885
M10491	REGULATION OF MICROTUBULE BASED PROCESS	167	234	1.18533	0.000223978	0.0024644		167	234	1.1543	0.00131223	0.0120446		165	234	1.13131	0.005084	0.0375441
M13987	RESPONSE TO HORMONE	509	768	1.10077	0.000223682	0.0024644		524	768	1.10354	9.12286e-05	0.00119017		519	768	1.08422	0.00109618	0.0103765
M34210	MODULATION BY HOST OF SYMBIONT PROCESS	50	61	1.36138	0.000226142	0.00248464		50	61	1.32574	0.000557657	0.00575544		49	61	1.28878	0.00195111	0.0168832
M11195	VESICLE TARGETING	34	39	1.44795	0.000229677	0.00251627		34	39	1.41005	0.00046843	0.00489391		35	39	1.43985	0.00012883	0.00162
M34123	CORTICAL ACTIN CYTOSKELETON ORGANIZATION	34	39	1.44795	0.000229677	0.00251627		35	39	1.45152	0.000101915	0.00130513		36	39	1.48098	2.23618e-05	0.000343397
M12813	CELL REDOX HOMEOSTASIS	31	35	1.47107	0.000233257	0.0025482		32	35	1.47877	8.6755e-05	0.00113963		33	35	1.51272	1.53661e-05	0.000246695
M14040	NEGATIVE REGULATION OF MACROAUTOPHAGY	31	35	1.47107	0.000233257	0.0025482		32	35	1.47877	8.6755e-05	0.00113963		32	35	1.46688	0.000108362	0.00141129
M14106	NEURON APOPTOTIC PROCESS	155	216	1.19184	0.00024282	0.00264889		156	216	1.16813	0.000802559	0.00782929		160	216	1.18844	0.00015866	0.00195656
M25069	NEGATIVE REGULATION OF RNA CATABOLIC PROCESS	57	71	1.33338	0.000248103	0.00270266		58	71	1.32126	0.000242928	0.0027933		60	71	1.35583	3.61754e-05	0.000530711
M12388	PROTEIN TARGETING TO MEMBRANE	84	110	1.26831	0.000250847	0.00272867		85	110	1.24981	0.000397901	0.00430385		86	110	1.25435	0.000266048	0.00311529
M25356	REGULATION OF PROTEIN LOCALIZATION TO MEMBRANE	119	162	1.22003	0.000269054	0.00292258		121	162	1.20806	0.000347744	0.00381522		123	162	1.21815	0.000152475	0.00188331
M11372	ORGANOPHOSPHATE METABOLIC PROCESS	568	863	1.09314	0.000281803	0.00305672		594	863	1.11325	6.31437e-06	0.000111934		591	863	1.09873	6.22584e-05	0.000863723
M18329	TUBE MORPHOGENESIS	534	809	1.09631	0.000284025	0.00307646		543	809	1.0856	0.000770585	0.00759477		555	809	1.10067	7.80868e-05	0.00105465
M13980	REGULATION OF CELLULAR RESPONSE TO TRANSFORMING GROWTH FACTOR BETA STIMULUS	92	122	1.25247	0.00028531	0.00308602		92	122	1.21968	0.00100881	0.00954936		95	122	1.24933	0.000169499	0.00207351
M11662	TRANSLATIONAL TERMINATION	16	16	1.66088	0.000296821	0.00317466		16	16	1.61741	0.000453891	0.00478774		16	16	1.6044	0.000516534	0.00537448
M14416	REGULATION OF DNA DAMAGE CHECKPOINT	16	16	1.66088	0.000296821	0.00317466		15	16	1.51632	0.00494423	0.0368316		15	16	1.50412	0.00551889	0.0394618
M14619	NUCLEAR TRANSCRIBED MRNA POLY A TAIL SHORTENING	24	26	1.53312	0.000296468	0.00317466		23	26	1.43078	0.00278493	0.0224969		24	26	1.48098	0.000617059	0.00630899
M16295	RIBOSOMAL SMALL SUBUNIT ASSEMBLY	16	16	1.66088	0.000296821	0.00317466		16	16	1.61741	0.000453891	0.00478774		16	16	1.6044	0.000516534	0.00537448
M24319	MIDBODY ABSCISSION	16	16	1.66088	0.000296821	0.00317466		16	16	1.61741	0.000453891	0.00478774		16	16	1.6044	0.000516534	0.00537448
M24762	MITOCHONDRIAL OUTER MEMBRANE PERMEABILIZATION	24	26	1.53312	0.000296468	0.00317466		24	26	1.49299	0.000520426	0.00539299		24	26	1.48098	0.000617059	0.00630899
M40431	MITOCHONDRIAL ATP SYNTHESIS COUPLED PROTON TRANSPORT	16	16	1.66088	0.000296821	0.00317466		16	16	1.61741	0.000453891	0.00478774		16	16	1.6044	0.000516534	0.00537448
M42867	REGULATION OF DNA STRAND ELONGATION	16	16	1.66088	0.000296821	0.00317466		15	16	1.51632	0.00494423	0.0368316		16	16	1.6044	0.000516534	0.00537448
M15079	PROTEIN K63 LINKED UBIQUITINATION	44	53	1.37885	0.00030842	0.00329412		46	53	1.40379	5.73512e-05	0.000784278		45	53	1.36223	0.00028009	0.00320573
M15861	ANDROGEN RECEPTOR SIGNALING PATHWAY	36	42	1.42361	0.000312575	0.00333384		37	42	1.42486	0.000159787	0.00194849		37	42	1.4134	0.000202781	0.00242262
M11705	NEGATIVE REGULATION OF PROTEIN LOCALIZATION	132	182	1.2046	0.000325736	0.00346938		134	182	1.19084	0.000497266	0.00516697		132	182	1.16363	0.00231661	0.0192415
M12259	BLOOD VESSEL ENDOTHELIAL CELL MIGRATION	85	112	1.26049	0.000332747	0.00353913		89	112	1.28526	4.57515e-05	0.00064643		89	112	1.27492	7.03891e-05	0.000969497
M14989	LYTIC VACUOLE ORGANIZATION	56	70	1.32871	0.000334215	0.00354981		58	70	1.34014	0.000111918	0.00140502		57	70	1.30644	0.000437585	0.0047065
M10440	POSITIVE REGULATION OF ERYTHROCYTE DIFFERENTIATION	27	30	1.49479	0.000335977	0.00355866		27	30	1.45567	0.000614872	0.00626989		28	30	1.49744	0.000122022	0.00154966
M22148	MITOPHAGY	27	30	1.49479	0.000335977	0.00355866		27	30	1.45567	0.000614872	0.00626989		27	30	1.44396	0.000737981	0.00740689
M15218	ARP2 3 COMPLEX MEDIATED ACTIN NUCLEATION	30	34	1.46548	0.000345729	0.00364682		31	34	1.47469	0.000129029	0.00159629		32	34	1.51002	2.33371e-05	0.0003553
M23086	NEGATIVE REGULATION OF PROTEASOMAL UBIQUITIN DEPENDENT PROTEIN CATABOLIC PROCESS	30	34	1.46548	0.000345729	0.00364682		30	34	1.42712	0.000659389	0.00662677		30	34	1.41565	0.00080102	0.00795618
M23657	PROTEIN TRANSMEMBRANE IMPORT INTO INTRACELLULAR ORGANELLE	30	34	1.46548	0.000345729	0.00364682		30	34	1.42712	0.000659389	0.00662677		30	34	1.41565	0.00080102	0.00795618
M13181	CELLULAR RESPONSE TO ARSENIC CONTAINING SUBSTANCE	20	21	1.58179	0.000348828	0.00366941		20	21	1.54039	0.000571798	0.00588553		20	21	1.528	0.000664306	0.00671261
M23632	HISTONE H3 K14 ACETYLATION	20	21	1.58179	0.000348828	0.00366941		20	21	1.54039	0.000571798	0.00588553		20	21	1.528	0.000664306	0.00671261
M12677	RIBONUCLEOSIDE TRIPHOSPHATE BIOSYNTHETIC PROCESS	51	63	1.34452	0.000357131	0.00375159		50	63	1.28366	0.00223668	0.0187607		50	63	1.27333	0.00285881	0.0231425
M10589	POSITIVE REGULATION OF TYPE I INTERFERON PRODUCTION	46	56	1.3643	0.000366744	0.00384729		47	56	1.35747	0.000275586	0.00314991		48	56	1.3752	0.000106015	0.0013878
M10659	LIPOPROTEIN METABOLIC PROCESS	93	124	1.24566	0.000369115	0.00386687		93	124	1.21305	0.00128896	0.0118783		93	124	1.2033	0.00185617	0.0161345
M10113	LIPID MODIFICATION	143	199	1.1935	0.000374891	0.00392201		144	199	1.17038	0.00109601	0.0103492		143	199	1.15291	0.00284315	0.02304
M12737	CELL DEATH IN RESPONSE TO OXIDATIVE STRESS	67	86	1.29394	0.00038294	0.00400076		66	86	1.24126	0.00236145	0.0196779		67	86	1.24994	0.00146991	0.0132899
M16874	REGULATION OF CELL SHAPE	105	142	1.22812	0.000400358	0.00417703		107	142	1.21875	0.000427216	0.0045757		107	142	1.20895	0.000653699	0.00665696
M11553	CELLULAR RESPONSE TO ACID CHEMICAL	60	76	1.31122	0.000404431	0.00421378		61	76	1.29818	0.000430777	0.00460096		61	76	1.28774	0.000585903	0.0060307
M2649	NEGATIVE REGULATION OF DNA BINDING TRANSCRIPTION FACTOR ACTIVITY	111	151	1.22091	0.000406893	0.00423367		114	151	1.22109	0.000245991	0.00282429		114	151	1.21127	0.000388024	0.00427489
M12000	DEMETHYLATION	48	59	1.35123	0.000425975	0.00440827		47	59	1.28844	0.00261933	0.0215223		50	59	1.35966	0.000141143	0.00175752
M13924	CELLULAR RESPONSE TO HEAT	48	59	1.35123	0.000425975	0.00440827		52	59	1.42551	6.81191e-06	0.000118558		49	59	1.33247	0.000450312	0.00481632
M16535	CORTICAL CYTOSKELETON ORGANIZATION	48	59	1.35123	0.000425975	0.00440827		50	59	1.37068	0.000105267	0.00134132		52	59	1.41405	9.50983e-06	0.000158663
M40559	NEGATIVE REGULATION OF PROTEOLYSIS INVOLVED IN CELLULAR PROTEIN CATABOLIC PROCESS	48	59	1.35123	0.000425975	0.00440827		48	59	1.31586	0.000997476	0.0094538		49	59	1.33247	0.000450312	0.00481632
M10050	PLATELET DERIVED GROWTH FACTOR RECEPTOR SIGNALING PATHWAY	43	52	1.37342	0.000429435	0.00442081		44	52	1.36857	0.000297483	0.00332573		43	52	1.32671	0.00120848	0.0112998
M11969	NUCLEOBASE CONTAINING SMALL MOLECULE METABOLIC PROCESS	346	514	1.11803	0.000429497	0.00442081		355	514	1.11708	0.000303506	0.00338812		356	514	1.11122	0.00050272	0.00531885
M14965	ESTABLISHMENT OF ENDOTHELIAL BARRIER	43	52	1.37342	0.000429435	0.00442081		44	52	1.36857	0.000297483	0.00332573		45	52	1.38842	0.000107079	0.00139695
M16176	POSITIVE REGULATION OF CELL CYCLE G1 S PHASE TRANSITION	43	52	1.37342	0.000429435	0.00442081		41	52	1.27526	0.00681679	0.0472425
M17633	REGULATION OF DNA BINDING TRANSCRIPTION FACTOR ACTIVITY	268	392	1.1355	0.000435771	0.00447937		270	392	1.11403	0.00193251	0.0166097		273	392	1.11735	0.00130413	0.0120616
M13726	EXTRINSIC APOPTOTIC SIGNALING PATHWAY VIA DEATH DOMAIN RECEPTORS	62	79	1.30348	0.000438003	0.00449629		63	79	1.28983	0.000486728	0.00507124		63	79	1.27946	0.000664424	0.00671261
M11801	POSITIVE REGULATION OF G1 S TRANSITION OF MITOTIC CELL CYCLE	35	41	1.41783	0.00044896	0.00459643		34	41	1.34126	0.0029971	0.024109		34	41	1.33048	0.00362781	0.0279606
M42693	RIBOSE PHOSPHATE METABOLIC PROCESS	248	361	1.14099	0.00044886	0.00459643		250	361	1.12009	0.00176438	0.015495		250	361	1.11108	0.00324665	0.0257379
M11474	POSITIVE REGULATION OF HISTONE H3 K4 METHYLATION	23	25	1.52801	0.000457155	0.00466786		22	25	1.42332	0.00402381	0.0308452		23	25	1.47605	0.000919497	0.00894728
M12031	POSITIVE REGULATION OF TRANSLATIONAL INITIATION	23	25	1.52801	0.000457155	0.00466786		23	25	1.48801	0.000781715	0.00765521		23	25	1.47605	0.000919497	0.00894728
M13390	REGULATION OF CYTOKINESIS	64	82	1.2963	0.000470243	0.0047951								63	82	1.23265	0.00369819	0.0284345
M13246	PURINE CONTAINING COMPOUND BIOSYNTHETIC PROCESS	130	180	1.19953	0.000482187	0.00491036		131	180	1.17711	0.00124624	0.0115402		130	180	1.15873	0.00320808	0.0255911
M12433	RNA SURVEILLANCE	15	15	1.66088	0.000493281	0.00495741		15	15	1.61741	0.000734537	0.00725817		15	15	1.6044	0.000829181	0.00814865
M15519	CELLULAR COPPER ION HOMEOSTASIS	15	15	1.66088	0.000493281	0.00495741
M22152	ENDONUCLEOLYTIC CLEAVAGE INVOLVED IN RRNA PROCESSING	15	15	1.66088	0.000493281	0.00495741		15	15	1.61741	0.000734537	0.00725817		15	15	1.6044	0.000829181	0.00814865
M24665	COPII COATED VESICLE CARGO LOADING	15	15	1.66088	0.000493281	0.00495741		15	15	1.61741	0.000734537	0.00725817		15	15	1.6044	0.000829181	0.00814865
M24771	PROTEIN MATURATION BY IRON SULFUR CLUSTER TRANSFER	15	15	1.66088	0.000493281	0.00495741		15	15	1.61741	0.000734537	0.00725817		15	15	1.6044	0.000829181	0.00814865
M24847	TRNA 5 END PROCESSING	15	15	1.66088	0.000493281	0.00495741		15	15	1.61741	0.000734537	0.00725817		15	15	1.6044	0.000829181	0.00814865
M29311	RNA DECAPPING	15	15	1.66088	0.000493281	0.00495741		15	15	1.61741	0.000734537	0.00725817		15	15	1.6044	0.000829181	0.00814865
M29331	REGULATION OF TRANSCRIPTION OF NUCLEOLAR LARGE RRNA BY RNA POLYMERASE I	15	15	1.66088	0.000493281	0.00495741
M34242	TAIL ANCHORED MEMBRANE PROTEIN INSERTION INTO ER MEMBRANE	15	15	1.66088	0.000493281	0.00495741
M3528	DNA REPLICATION INITIATION	32	37	1.43644	0.000487701	0.00495741		32	37	1.39884	0.000944188	0.00900447		32	37	1.38759	0.00115166	0.0108081
M10621	POSITIVE REGULATION OF EPITHELIAL TO MESENCHYMAL TRANSITION	40	48	1.38407	0.00049807	0.00499898		39	48	1.31414	0.00311261	0.0247522		42	48	1.40385	0.00010506	0.00137765
M12794	ANTIGEN PROCESSING AND PRESENTATION	66	85	1.28963	0.000500977	0.00502158		69	85	1.31295	9.35688e-05	0.00121862		68	85	1.28352	0.000344523	0.00384474
M11124	POSITIVE REGULATION OF VIRAL GENOME REPLICATION	26	29	1.48907	0.000505782	0.00503677		25	29	1.39432	0.00391975	0.030229		26	29	1.43843	0.00107372	0.010189
M13145	SISTER CHROMATID COHESION	45	55	1.3589	0.000505455	0.00503677		44	55	1.29392	0.00306112	0.0245981		46	55	1.34186	0.000490486	0.00520963
M15321	POSITIVE REGULATION OF INTRINSIC APOPTOTIC SIGNALING PATHWAY	45	55	1.3589	0.000505455	0.00503677		48	55	1.41155	2.84574e-05	0.000426471		46	55	1.34186	0.000490486	0.00520963
M15358	RESPONSE TO X RAY	26	29	1.48907	0.000505782	0.00503677		25	29	1.39432	0.00391975	0.030229		26	29	1.43843	0.00107372	0.010189
M16451	POSITIVE REGULATION OF DNA TEMPLATED TRANSCRIPTION ELONGATION	26	29	1.48907	0.000505782	0.00503677		28	29	1.56163	1.64196e-05	0.000263058		27	29	1.49375	0.000183618	0.00222844
M14258	REGULATION OF HEMATOPOIETIC PROGENITOR CELL DIFFERENTIATION	29	33	1.45956	0.000510695	0.00506593		28	33	1.37234	0.00366734	0.0286284		29	33	1.40993	0.00114368	0.0107464
M14803	RESPONSE TO ARSENIC CONTAINING SUBSTANCE	29	33	1.45956	0.000510695	0.00506593		29	33	1.42136	0.000948951	0.00902741		29	33	1.40993	0.00114368	0.0107464
M43014	REGULATION OF MITOCHONDRIAL MEMBRANE PERMEABILITY INVOLVED IN APOPTOTIC PROCESS	29	33	1.45956	0.000510695	0.00506593		29	33	1.42136	0.000948951	0.00902741		29	33	1.40993	0.00114368	0.0107464
M11456	NUCLEOSIDE PHOSPHATE BIOSYNTHETIC PROCESS	164	232	1.17407	0.000533443	0.00528475		166	232	1.15728	0.00112315	0.0105925		165	232	1.14106	0.00290781	0.02344
M10846	CELLULAR RESPONSE TO LIGHT STIMULUS	83	110	1.25321	0.000539031	0.00533321		85	110	1.24981	0.000397901	0.00430385		85	110	1.23976	0.000578826	0.00597392
M10804	POSITIVE REGULATION OF VACUOLE ORGANIZATION	19	20	1.57784	0.000554016	0.0054393								18	20	1.44396	0.00643478	0.0451673
M13274	PORE COMPLEX ASSEMBLY	19	20	1.57784	0.000554016	0.0054393		19	20	1.53654	0.000884518	0.0085203		19	20	1.52418	0.00101941	0.009734
M13360	MITOCHONDRIAL RNA PROCESSING	19	20	1.57784	0.000554016	0.0054393		19	20	1.53654	0.000884518	0.0085203		19	20	1.52418	0.00101941	0.009734
M13747	MRNA CLEAVAGE	19	20	1.57784	0.000554016	0.0054393		19	20	1.53654	0.000884518	0.0085203		19	20	1.52418	0.00101941	0.009734
M15695	REGULATION OF SISTER CHROMATID COHESION	19	20	1.57784	0.000554016	0.0054393		18	20	1.45567	0.00569222	0.0403247		19	20	1.52418	0.00101941	0.009734
M22441	COTRANSLATIONAL PROTEIN TARGETING TO MEMBRANE	19	20	1.57784	0.000554016	0.0054393		19	20	1.53654	0.000884518	0.0085203		19	20	1.52418	0.00101941	0.009734
M13870	GLUCOSE METABOLIC PROCESS	137	191	1.19131	0.00055927	0.00548385		139	191	1.17706	0.000902148	0.00866655		139	191	1.1676	0.00144042	0.0130696
M10180	HEMATOPOIETIC PROGENITOR CELL DIFFERENTIATION	87	116	1.24566	0.000564234	0.00552545		86	116	1.19911	0.00343246	0.027043		89	116	1.23096	0.000661433	0.00671261
M11828	PROTEIN LOCALIZATION TO LYSOSOME	37	44	1.39665	0.000570488	0.00557957		37	44	1.36009	0.00116739	0.0109605		37	44	1.34915	0.00144668	0.0130954
M15452	MONOSACCHARIDE METABOLIC PROCESS	173	246	1.16802	0.000571258	0.00557996		179	246	1.17689	0.000181513	0.00218285		177	246	1.15438	0.000879665	0.00860341
M3855	MICROTUBULE POLYMERIZATION OR DEPOLYMERIZATION	89	119	1.24217	0.000574845	0.00560785		88	119	1.19606	0.00350704	0.0275456		89	119	1.19993	0.00265922	0.0216641
M16339	INTRINSIC APOPTOTIC SIGNALING PATHWAY IN RESPONSE TO ENDOPLASMIC RETICULUM STRESS	47	58	1.34589	0.000581663	0.00566715		48	58	1.33854	0.00046472	0.00488849		48	58	1.32778	0.000605976	0.0062206
M14771	STEROID HORMONE MEDIATED SIGNALING PATHWAY	93	125	1.2357	0.000592286	0.00576331		95	125	1.22923	0.000529175	0.00547624		94	125	1.20651	0.00152001	0.0137106
M15741	REGULATION OF RESPONSE TO CYTOKINE STIMULUS	107	146	1.21722	0.000618794	0.00601361		118	146	1.30722	5.27347e-07	1.1408e-05		120	146	1.31868	1.30449e-07	3.12943e-06
M11637	CHROMOSOME CONDENSATION	34	40	1.41175	0.000642511	0.00622042		34	40	1.37479	0.00126248	0.0116483		34	40	1.36374	0.00154611	0.0138354
M12270	NEGATIVE REGULATION OF INTRACELLULAR PROTEIN TRANSPORT	34	40	1.41175	0.000642511	0.00622042		33	40	1.33436	0.00407033	0.0311084		33	40	1.32363	0.0048886	0.036241
M15478	NUCLEAR TRANSCRIBED MRNA CATABOLIC PROCESS NONSENSE MEDIATED DECAY	34	40	1.41175	0.000642511	0.00622042		33	40	1.33436	0.00407033	0.0311084		35	40	1.40385	0.00041007	0.00448616
M11609	CELLULAR RESPONSE TO OXYGEN CONTAINING COMPOUND	683	1052	1.07831	0.000649079	0.00627607		704	1052	1.08237	0.000224653	0.00263864		703	1052	1.07214	0.000968909	0.00936857
M13473	FACE DEVELOPMENT	39	47	1.37818	0.000696374	0.00671641		39	47	1.3421	0.00144584	0.0128904		40	47	1.36545	0.000558067	0.00578305
M14570	MEMBRANE PROTEIN ECTODOMAIN PROTEOLYSIS	39	47	1.37818	0.000696374	0.00671641		38	47	1.30769	0.00414404	0.0316086		39	47	1.33131	0.0017988	0.0157072
M10943	ESTABLISHMENT OF PROTEIN LOCALIZATION TO CHROMOSOME	22	24	1.52248	0.00070286	0.00674499								21	24	1.40385	0.00662486	0.0459956
M12493	NEGATIVE REGULATION OF DEFENSE RESPONSE TO VIRUS	22	24	1.52248	0.00070286	0.00674499		22	24	1.48262	0.00117077	0.0109605		22	24	1.4707	0.00136619	0.0124255
M13670	PIGMENT GRANULE ORGANIZATION	22	24	1.52248	0.00070286	0.00674499		22	24	1.48262	0.00117077	0.0109605		22	24	1.4707	0.00136619	0.0124255
M16240	PEPTIDYL LYSINE DIMETHYLATION	22	24	1.52248	0.00070286	0.00674499		22	24	1.48262	0.00117077	0.0109605		22	24	1.4707	0.00136619	0.0124255
M13953	POSITIVE REGULATION OF TELOMERE MAINTENANCE VIA TELOMERE LENGTHENING	31	36	1.4302	0.000706856	0.00675542		32	36	1.43769	0.000315241	0.00349872		32	36	1.42613	0.000389083	0.00427489
M14428	REGULATION OF HISTONE H3 K4 METHYLATION	31	36	1.4302	0.000706856	0.00675542		30	36	1.34784	0.00458812	0.0347535		31	36	1.38157	0.00161358	0.014236
M25326	POSITIVE REGULATION OF DOUBLE STRAND BREAK REPAIR VIA HOMOLOGOUS RECOMBINATION	31	36	1.4302	0.000706856	0.00675542		32	36	1.43769	0.000315241	0.00349872		32	36	1.42613	0.000389083	0.00427489
M42921	CELLULAR RESPONSE TO ENDOGENOUS STIMULUS	791	1226	1.07158	0.000707475	0.00675542								807	1226	1.05608	0.00456156	0.0342811
M13233	NUCLEOSIDE TRIPHOSPHATE BIOSYNTHETIC PROCESS	58	74	1.30177	0.000708392	0.00675575		57	74	1.24584	0.00397426	0.0305951		57	74	1.23582	0.00511641	0.0377471
M11069	REGULATION OF EPITHELIAL CELL MIGRATION	151	213	1.17743	0.000710164	0.00676422		155	213	1.17699	0.000474057	0.00494596		157	213	1.18259	0.000273107	0.00316536
M11455	TETRAPYRROLE BIOSYNTHETIC PROCESS	28	32	1.45327	0.00075167	0.00715067		29	32	1.46577	0.000283245	0.00319454		29	32	1.45399	0.000345414	0.00384474
M11795	INTRA GOLGI VESICLE MEDIATED TRANSPORT	25	28	1.48293	0.000758823	0.00717416		25	28	1.44411	0.00131802	0.0120446		25	28	1.4325	0.00155698	0.0138354
M12745	REGULATION OF MRNA 3 END PROCESSING	25	28	1.48293	0.000758823	0.00717416		26	28	1.50188	0.000228835	0.00265518		25	28	1.4325	0.00155698	0.0138354
M14870	POSITIVE REGULATION OF PROTEIN DEACETYLATION	25	28	1.48293	0.000758823	0.00717416		25	28	1.44411	0.00131802	0.0120446		24	28	1.3752	0.00640598	0.0451673
M22401	REGULATION OF TRANSCRIPTION BY RNA POLYMERASE III	25	28	1.48293	0.000758823	0.00717416		25	28	1.44411	0.00131802	0.0120446		26	28	1.4898	0.000275698	0.00316536
M24256	MYELOID LEUKOCYTE CYTOKINE PRODUCTION	25	28	1.48293	0.000758823	0.00717416		25	28	1.44411	0.00131802	0.0120446		26	28	1.4898	0.000275698	0.00316536
M14569	REGULATION OF CHROMATIN ORGANIZATION	36	43	1.39051	0.000804789	0.00758999		35	43	1.31649	0.00479083	0.0360395		37	43	1.38053	0.000577688	0.00597022
M16040	HISTONE PHOSPHORYLATION	36	43	1.39051	0.000804789	0.00758999		37	43	1.39172	0.000460676	0.00485262		39	43	1.45515	2.84787e-05	0.000429311
M12156	POSITIVE REGULATION OF DNA DEPENDENT DNA REPLICATION	14	14	1.66088	0.00081974	0.00767429		14	14	1.61741	0.00118867	0.0110337		14	14	1.6044	0.00133102	0.0121925
M14138	REGULATION OF HISTONE PHOSPHORYLATION	14	14	1.66088	0.00081974	0.00767429		14	14	1.61741	0.00118867	0.0110337		14	14	1.6044	0.00133102	0.0121925
M14217	REGULATION OF PROTEIN LOCALIZATION TO CHROMOSOME TELOMERIC REGION	14	14	1.66088	0.00081974	0.00767429		14	14	1.61741	0.00118867	0.0110337		14	14	1.6044	0.00133102	0.0121925
M16832	NEGATIVE REGULATION OF DNA DAMAGE RESPONSE SIGNAL TRANSDUCTION BY P53 CLASS MEDIATOR	14	14	1.66088	0.00081974	0.00767429		14	14	1.61741	0.00118867	0.0110337		14	14	1.6044	0.00133102	0.0121925
M25399	PROTEIN LOCALIZATION TO NUCLEOPLASM	14	14	1.66088	0.00081974	0.00767429		14	14	1.61741	0.00118867	0.0110337		14	14	1.6044	0.00133102	0.0121925
M42634	SRP DEPENDENT COTRANSLATIONAL PROTEIN TARGETING TO MEMBRANE	14	14	1.66088	0.00081974	0.00767429		14	14	1.61741	0.00118867	0.0110337		14	14	1.6044	0.00133102	0.0121925
M11440	REGULATION OF WNT SIGNALING PATHWAY	213	309	1.14488	0.000828492	0.00774675								220	309	1.14229	0.000593804	0.00610382
M10472	NEGATIVE REGULATION OF TELOMERE MAINTENANCE VIA TELOMERASE	18	19	1.57347	0.000877963	0.00809078		18	19	1.53228	0.00136529	0.0123004		18	19	1.51996	0.00156095	0.0138354
M1108	GROWTH	563	862	1.08478	0.000872127	0.00809078								574	862	1.06836	0.00423604	0.0323103
M14372	REGULATION OF VIRAL TRANSCRIPTION	18	19	1.57347	0.000877963	0.00809078
M14673	REGULATION OF MITOCHONDRIAL OUTER MEMBRANE PERMEABILIZATION INVOLVED IN APOPTOTIC SIGNALING PATHWAY	18	19	1.57347	0.000877963	0.00809078		18	19	1.53228	0.00136529	0.0123004		18	19	1.51996	0.00156095	0.0138354
M15562	PROTEIN REFOLDING	18	19	1.57347	0.000877963	0.00809078		18	19	1.53228	0.00136529	0.0123004		18	19	1.51996	0.00156095	0.0138354
M15922	PROTEIN IMPORT INTO MITOCHONDRIAL MATRIX	18	19	1.57347	0.000877963	0.00809078		18	19	1.53228	0.00136529	0.0123004		18	19	1.51996	0.00156095	0.0138354
M16277	NUCLEAR TRANSCRIBED MRNA CATABOLIC PROCESS EXONUCLEOLYTIC	18	19	1.57347	0.000877963	0.00809078		18	19	1.53228	0.00136529	0.0123004		18	19	1.51996	0.00156095	0.0138354
M16965	NEGATIVE REGULATION OF MRNA SPLICING VIA SPLICEOSOME	18	19	1.57347	0.000877963	0.00809078		18	19	1.53228	0.00136529	0.0123004		18	19	1.51996	0.00156095	0.0138354
M22589	SNRNA TRANSCRIPTION	18	19	1.57347	0.000877963	0.00809078								18	19	1.51996	0.00156095	0.0138354
M24721	TELOMERASE RNA LOCALIZATION	18	19	1.57347	0.000877963	0.00809078		18	19	1.53228	0.00136529	0.0123004		18	19	1.51996	0.00156095	0.0138354
M24758	PLASMA MEMBRANE TUBULATION	18	19	1.57347	0.000877963	0.00809078		19	19	1.61741	0.00010707	0.00135304		18	19	1.51996	0.00156095	0.0138354
M25324	LYSOSOMAL PROTEIN CATABOLIC PROCESS	18	19	1.57347	0.000877963	0.00809078								18	19	1.51996	0.00156095	0.0138354
M10614	RESPONSE TO ACID CHEMICAL	89	120	1.23182	0.000915251	0.00839084		90	120	1.21305	0.00153259	0.0135998		89	120	1.18993	0.00402844	0.0308189
M13058	NEGATIVE REGULATION OF TOR SIGNALING	33	39	1.40536	0.000916002	0.00839084		32	39	1.3271	0.00550343	0.0396848		33	39	1.35757	0.00213105	0.0179992
M14758	REGULATION OF TYPE I INTERFERON MEDIATED SIGNALING PATHWAY	33	39	1.40536	0.000916002	0.00839084		34	39	1.41005	0.00046843	0.00489391		35	39	1.43985	0.00012883	0.00162
M24757	PROGRAMMED NECROTIC CELL DEATH	33	39	1.40536	0.000916002	0.00839084		34	39	1.41005	0.00046843	0.00489391		34	39	1.39871	0.000580476	0.00598289
M25247	REGULATION OF PROTEIN LOCALIZATION TO CELL PERIPHERY	89	120	1.23182	0.000915251	0.00839084		91	120	1.22653	0.000780916	0.00765521		95	120	1.27015	5.33252e-05	0.000752592
M14117	ORGANIC ACID METABOLIC PROCESS	554	848	1.08506	0.000923953	0.00845356		565	848	1.07763	0.00164476	0.0145277		570	848	1.07843	0.0013348	0.0122126
M13800	MAINTENANCE OF CELL NUMBER	97	132	1.2205	0.000937335	0.00856576
M13504	CARBOHYDRATE METABOLIC PROCESS	367	551	1.10625	0.000953566	0.00870371		381	551	1.11839	0.000160194	0.00195034		378	551	1.10066	0.00103672	0.00988696
M25433	NEGATIVE REGULATION OF UBIQUITIN DEPENDENT PROTEIN CATABOLIC PROCESS	38	46	1.37203	0.000969939	0.00884261		38	46	1.33612	0.00196252	0.0167734		38	46	1.32537	0.00242256	0.0198205
M14318	REGULATION OF ACTIN FILAMENT BUNDLE ASSEMBLY	74	98	1.25414	0.0010223	0.0093089		73	98	1.2048	0.00552809	0.0397183		74	98	1.21148	0.00386754	0.029677
M13571	BIOLOGICAL PROCESS INVOLVED IN INTERACTION WITH HOST	124	173	1.19046	0.00104569	0.00951058		131	173	1.22474	6.88858e-05	0.000930384		131	173	1.21489	0.000116804	0.0015037
M12149	NEGATIVE REGULATION OF AUTOPHAGY	61	79	1.28245	0.00104925	0.00952033		61	79	1.24888	0.00263914	0.0216155		60	79	1.21853	0.00714653	0.0491717
M16216	MUSCLE CELL MIGRATION	61	79	1.28245	0.00104925	0.00952033		62	79	1.26936	0.00117361	0.0109737		63	79	1.27946	0.000664424	0.00671261
M14264	PROTEIN DEGLYCOSYLATION	21	23	1.51646	0.00107719	0.00973918		21	23	1.47676	0.00174793	0.0153858		21	23	1.46489	0.00202352	0.0174012
M22186	PLASMA MEMBRANE REPAIR	21	23	1.51646	0.00107719	0.00973918
M23423	PROTEIN LOCALIZATION TO ENDOSOME	21	23	1.51646	0.00107719	0.00973918		21	23	1.47676	0.00174793	0.0153858		21	23	1.46489	0.00202352	0.0174012
M25384	POSITIVE REGULATION OF RESPONSE TO ENDOPLASMIC RETICULUM STRESS	27	31	1.44658	0.00110215	0.0099531		27	31	1.40871	0.00194414	0.0166535		28	31	1.44913	0.000505631	0.00531885
M12838	REGULATION OF ENDOTHELIAL CELL MIGRATION	114	158	1.19836	0.00110678	0.00998321		117	158	1.1977	0.000763726	0.00753688		116	158	1.17791	0.00206668	0.0177194
M13502	PROTEIN SUMOYLATION	40	49	1.35582	0.0011342	0.0101599		41	49	1.35334	0.000776093	0.00763923		40	49	1.30971	0.00288546	0.0233139
M14193	REGULATION OF CYTOPLASMIC TRANSPORT	24	27	1.47634	0.00113434	0.0101599		24	27	1.43769	0.00191956	0.0165506		24	27	1.42613	0.0022497	0.0187671
M14502	VESICLE MEDIATED TRANSPORT BETWEEN ENDOSOMAL COMPARTMENTS	35	42	1.38407	0.00113088	0.0101599		36	42	1.38635	0.000646925	0.00653582		36	42	1.3752	0.000804856	0.00797359
M15177	INTRACELLULAR LIPID TRANSPORT	35	42	1.38407	0.00113088	0.0101599		35	42	1.34784	0.00219753	0.0184525		35	42	1.337	0.00268087	0.0217941
M23951	RNA POLYMERASE II PREINITIATION COMPLEX ASSEMBLY	24	27	1.47634	0.00113434	0.0101599		24	27	1.43769	0.00191956	0.0165506		24	27	1.42613	0.0022497	0.0187671
M23994	POSITIVE REGULATION OF UBIQUITIN PROTEIN TRANSFERASE ACTIVITY	24	27	1.47634	0.00113434	0.0101599								24	27	1.42613	0.0022497	0.0187671
M13068	ACTIN FILAMENT ORGANIZATION	282	418	1.1205	0.00113981	0.010197		290	418	1.12212	0.000665666	0.00666619		291	418	1.11694	0.000955654	0.00927554
M16340	REGULATION OF ACTIN FILAMENT LENGTH	106	146	1.20585	0.00114147	0.0102		110	146	1.21859	0.000360044	0.00394452		106	146	1.16484	0.00564469	0.0402861
M42878	REGULATION OF CANONICAL WNT SIGNALING PATHWAY	165	236	1.16121	0.00115438	0.0103033								171	236	1.16251	0.000620892	0.00633972
M12752	CANONICAL WNT SIGNALING PATHWAY	198	287	1.14584	0.00116125	0.0103526								203	287	1.13482	0.00160644	0.0141893
M16100	POSITIVE REGULATION OF PROTEIN POLYMERIZATION	69	91	1.25935	0.00123154	0.0109664		72	91	1.27971	0.000307676	0.00342967
M29318	CELL SUBSTRATE JUNCTION ORGANIZATION	71	94	1.2545	0.00126672	0.0112666		74	94	1.27328	0.000339709	0.00374854		76	94	1.29717	8.01894e-05	0.00107925
M10507	POSITIVE REGULATION OF NEURON DEATH	58	75	1.28442	0.00129616	0.0114619		59	75	1.27236	0.00138094	0.0124052		59	75	1.26213	0.00182704	0.0159356
M13231	REGULATION OF DNA TEMPLATED TRANSCRIPTION INITIATION	42	52	1.34148	0.00129463	0.0114619		45	52	1.39968	8.11067e-05	0.00107832		45	52	1.38842	0.000107079	0.00139695
M14398	CELLULAR LIPID METABOLIC PROCESS	582	895	1.08004	0.00129497	0.0114619		609	895	1.10056	4.03208e-05	0.0005815		599	895	1.07378	0.00183595	0.0159769
M14730	INTRACELLULAR RECEPTOR SIGNALING PATHWAY	168	241	1.15779	0.00129218	0.0114619		173	241	1.16104	0.000696111	0.00694117		176	241	1.17168	0.000271118	0.00315056
M42719	DSRNA PROCESSING	42	52	1.34148	0.00129463	0.0114619		41	52	1.27526	0.00681679	0.0472425		42	52	1.29586	0.00335434	0.026482
M12719	POSITIVE REGULATION OF INTERFERON BETA PRODUCTION	32	38	1.39864	0.00130069	0.0114886		33	38	1.40459	0.000666188	0.00666619		34	38	1.43551	0.000186734	0.00225909
M13919	GLYCEROPHOSPHOLIPID METABOLIC PROCESS	199	289	1.14365	0.00130955	0.0115536		206	289	1.15289	0.000429233	0.00459087		205	289	1.13807	0.0012149	0.011346
M15370	NEURAL TUBE FORMATION	75	100	1.24566	0.00132537	0.0116797		76	100	1.22923	0.00185196	0.0161898		79	100	1.26748	0.000254215	0.00299504
M15725	ACTIN NUCLEATION	37	45	1.36561	0.00134563	0.0118446		38	45	1.36581	0.000846083	0.00822247		39	45	1.39048	0.000294744	0.00331934
M12504	SPLICEOSOMAL TRI SNRNP COMPLEX ASSEMBLY	13	13	1.66088	0.0013622	0.0118542		13	13	1.61741	0.00192349	0.0165506		13	13	1.6044	0.0021365	0.0179992
M14800	HISTONE MRNA CATABOLIC PROCESS	13	13	1.66088	0.0013622	0.0118542		13	13	1.61741	0.00192349	0.0165506		13	13	1.6044	0.0021365	0.0179992
M14939	REGULATION OF TRANSLATIONAL INITIATION IN RESPONSE TO STRESS	13	13	1.66088	0.0013622	0.0118542		13	13	1.61741	0.00192349	0.0165506		13	13	1.6044	0.0021365	0.0179992
M23093	RAP PROTEIN SIGNAL TRANSDUCTION	13	13	1.66088	0.0013622	0.0118542								13	13	1.6044	0.0021365	0.0179992
M23678	G0 TO G1 TRANSITION	13	13	1.66088	0.0013622	0.0118542		13	13	1.61741	0.00192349	0.0165506		13	13	1.6044	0.0021365	0.0179992
M29365	NEGATIVE REGULATION OF NITRIC OXIDE METABOLIC PROCESS	13	13	1.66088	0.0013622	0.0118542		13	13	1.61741	0.00192349	0.0165506
M42582	RIBOSOMAL SUBUNIT EXPORT FROM NUCLEUS	13	13	1.66088	0.0013622	0.0118542		13	13	1.61741	0.00192349	0.0165506		13	13	1.6044	0.0021365	0.0179992
M42796	EXONUCLEOLYTIC CATABOLISM OF DEADENYLATED MRNA	13	13	1.66088	0.0013622	0.0118542		13	13	1.61741	0.00192349	0.0165506		13	13	1.6044	0.0021365	0.0179992
M42831	NON LYTIC VIRAL RELEASE	13	13	1.66088	0.0013622	0.0118542		13	13	1.61741	0.00192349	0.0165506		13	13	1.6044	0.0021365	0.0179992
M42979	METHYLGUANOSINE CAP DECAPPING	13	13	1.66088	0.0013622	0.0118542		13	13	1.61741	0.00192349	0.0165506		13	13	1.6044	0.0021365	0.0179992
M11974	PSEUDOURIDINE SYNTHESIS	17	18	1.56861	0.00138797	0.0120238		17	18	1.52755	0.00210234	0.017692		17	18	1.51527	0.00238447	0.0195506
M12696	POSITIVE REGULATION OF TRANSCRIPTION ELONGATION FROM RNA POLYMERASE II PROMOTER	17	18	1.56861	0.00138797	0.0120238		17	18	1.52755	0.00210234	0.017692		17	18	1.51527	0.00238447	0.0195506
M15302	COPPER ION HOMEOSTASIS	17	18	1.56861	0.00138797	0.0120238
M23985	KINETOCHORE ASSEMBLY	17	18	1.56861	0.00138797	0.0120238		17	18	1.52755	0.00210234	0.017692		17	18	1.51527	0.00238447	0.0195506
M34064	NUCLEOSOME ASSEMBLY	51	65	1.30315	0.00141055	0.0121918		50	65	1.24416	0.00714712	0.0491317
M34282	REGULATION OF CELL SUBSTRATE JUNCTION ORGANIZATION	51	65	1.30315	0.00141055	0.0121918		50	65	1.24416	0.00714712	0.0491317		52	65	1.28352	0.00169962	0.0148921
M13153	REGULATION OF NECROTIC CELL DEATH	29	34	1.41664	0.0014675	0.0126555		29	34	1.37955	0.00262841	0.0215507		30	34	1.41565	0.00080102	0.00795618
M22178	REGULATION OF CHROMATIN ASSEMBLY OR DISASSEMBLY	29	34	1.41664	0.0014675	0.0126555								30	34	1.41565	0.00080102	0.00795618
M14849	REGULATION OF CYSTEINE TYPE ENDOPEPTIDASE ACTIVITY	141	200	1.17092	0.00150562	0.0129697		150	200	1.21305	5.03619e-05	0.000698681		149	200	1.19528	0.00016559	0.00203546
M17829	FATTY ACID METABOLIC PROCESS	232	341	1.12998	0.00152971	0.0131624		239	341	1.13361	0.000783418	0.00766209		238	341	1.11979	0.00214769	0.0180736
M13735	POSITIVE REGULATION OF DNA REPAIR	68	90	1.25489	0.00157052	0.0134983		69	90	1.24001	0.00198669	0.0169045		70	90	1.24787	0.00125897	0.0117005
M14396	MRNA TRANSCRIPTION	34	41	1.37732	0.00158262	0.0135871		35	41	1.38071	0.000905359	0.00866655		36	41	1.40874	0.000288792	0.00327681
M23590	ANOIKIS	26	30	1.43943	0.00160951	0.0137716		26	30	1.40175	0.00276641	0.0224657
M24899	REGULATION OF ACTOMYOSIN STRUCTURE ORGANIZATION	70	93	1.25013	0.00160923	0.0137716
M42917	CELLULAR RESPONSE TO INTERLEUKIN 1	70	93	1.25013	0.00160923	0.0137716		70	93	1.2174	0.00422366	0.0321839
M16268	NEGATIVE REGULATION OF NEURON DEATH	133	188	1.17499	0.00163075	0.0139378		134	188	1.15283	0.00403339	0.0308877		138	188	1.1777	0.000834491	0.0081825
M10843	REGULATION OF PROTEIN SUMOYLATION	20	22	1.50989	0.00164519	0.0139832		20	22	1.47037	0.00260074	0.0214156		20	22	1.45854	0.00298697	0.023927
M13193	RESPONSE TO PLATELET DERIVED GROWTH FACTOR	20	22	1.50989	0.00164519	0.0139832		20	22	1.47037	0.00260074	0.0214156
M13305	VACUOLAR ACIDIFICATION	20	22	1.50989	0.00164519	0.0139832		20	22	1.47037	0.00260074	0.0214156		20	22	1.45854	0.00298697	0.023927
M16265	RESPONSE TO MISFOLDED PROTEIN	20	22	1.50989	0.00164519	0.0139832		20	22	1.47037	0.00260074	0.0214156		20	22	1.45854	0.00298697	0.023927
M24652	TUBULIN DEACETYLATION	20	22	1.50989	0.00164519	0.0139832		20	22	1.47037	0.00260074	0.0214156
M17735	RESPONSE TO HEAT	74	99	1.24147	0.00167197	0.0141794		78	99	1.27432	0.000225157	0.00264051		75	99	1.21545	0.00313989	0.0250994
M25141	REGULATION OF PROTEIN LOCALIZATION TO PLASMA MEMBRANE	74	99	1.24147	0.00167197	0.0141794		75	99	1.22531	0.00230538	0.0193157		78	99	1.26407	0.000325474	0.00363865
M12284	POSITIVE REGULATION OF SIGNAL TRANSDUCTION BY P53 CLASS MEDIATOR	23	26	1.46924	0.0016891	0.0142457		23	26	1.43078	0.00278493	0.0224969		23	26	1.41928	0.00323819	0.0256975
M14852	MISMATCH REPAIR	23	26	1.46924	0.0016891	0.0142457								23	26	1.41928	0.00323819	0.0256975
M23231	STRESS GRANULE ASSEMBLY	23	26	1.46924	0.0016891	0.0142457		23	26	1.43078	0.00278493	0.0224969
M29262	REGULATION OF MITOCHONDRIAL GENE EXPRESSION	23	26	1.46924	0.0016891	0.0142457		23	26	1.43078	0.00278493	0.0224969		23	26	1.41928	0.00323819	0.0256975
M42899	HISTONE LYSINE DEMETHYLATION	23	26	1.46924	0.0016891	0.0142457		23	26	1.43078	0.00278493	0.0224969		24	26	1.48098	0.000617059	0.00630899
M12583	SULFUR COMPOUND BIOSYNTHETIC PROCESS	98	135	1.20568	0.00173651	0.0146294		98	135	1.17412	0.00549007	0.0396848
M179	REGULATION OF DNA BINDING	84	114	1.22381	0.00175424	0.0147626		87	114	1.23434	0.000708826	0.00705877		88	114	1.23848	0.000495373	0.00525424
M16570	CELL GROWTH	301	450	1.11095	0.00178418	0.0149981
M10586	TELOMERE CAPPING	31	37	1.39155	0.00183916	0.0154411		32	37	1.39884	0.000944188	0.00900447		33	37	1.43095	0.00026993	0.00314152
M14540	RESPONSE TO GROWTH FACTOR	429	653	1.09115	0.00184091	0.0154411								442	653	1.08598	0.00206857	0.0177194
M11042	POSITIVE REGULATION OF TOR SIGNALING	36	44	1.3589	0.00185914	0.0155429		40	44	1.47037	1.47595e-05	0.000239975		39	44	1.42208	9.91491e-05	0.00131137
M12352	CENTRIOLE ASSEMBLY	36	44	1.3589	0.00185914	0.0155429		37	44	1.36009	0.00116739	0.0109605		36	44	1.31269	0.00434224	0.0330217
M14642	REGULATION OF TUMOR NECROSIS FACTOR MEDIATED SIGNALING PATHWAY	36	44	1.3589	0.00185914	0.0155429		39	44	1.43361	7.68927e-05	0.00103125		40	44	1.45854	1.94184e-05	0.000303482
M6658	RESPONSE TO ENDOGENOUS STIMULUS	920	1442	1.05965	0.0018613	0.015544		936	1442	1.04986	0.00614384	0.0430857		945	1442	1.05143	0.0044926	0.0338293
M16954	REGULATION OF VASCULATURE DEVELOPMENT	182	264	1.145	0.00189003	0.0157667		186	264	1.13954	0.00194079	0.0166535		188	264	1.14253	0.00140838	0.012794
M10273	PROTEIN LOCALIZATION TO CYTOSKELETON	43	54	1.32255	0.00194913	0.0162244
M15642	REGULATION OF RESPONSE TO OXIDATIVE STRESS	65	86	1.25532	0.00194843	0.0162244
M16143	RESPONSE TO TUMOR NECROSIS FACTOR	145	207	1.16342	0.00197248	0.0164009		154	207	1.20329	8.21997e-05	0.00109096		152	207	1.17811	0.000454981	0.00485907
M16783	REGULATION OF EPITHELIAL TO MESENCHYMAL TRANSITION	69	92	1.24566	0.00203797	0.0169271		69	92	1.21305	0.0052149	0.0379256		72	92	1.25562	0.000782939	0.00784783
M13878	CELLULAR RESPONSE TO NITROGEN COMPOUND	411	625	1.0922	0.00204995	0.0170081
M10881	ALTERNATIVE MRNA SPLICING VIA SPLICEOSOME	54	70	1.28125	0.00208727	0.017299
M10625	POSITIVE REGULATION OF RNA SPLICING	28	33	1.40923	0.00210113	0.0173763		28	33	1.37234	0.00366734	0.0286284		28	33	1.36131	0.0043346	0.0329964
M11368	POSTREPLICATION REPAIR	28	33	1.40923	0.00210113	0.0173763								29	33	1.40993	0.00114368	0.0107464
M13434	RELEASE OF CYTOCHROME C FROM MITOCHONDRIA	38	47	1.34284	0.00212499	0.0175547		41	47	1.41093	0.000114791	0.00143638		42	47	1.43372	3.32566e-05	0.00049108
M15212	MEMBRANE PROTEIN PROTEOLYSIS	45	57	1.31122	0.00212844	0.0175642		45	57	1.2769	0.00444591	0.0338101		45	57	1.26663	0.00553082	0.0395103
M12989	ORGANELLE MEMBRANE FUSION	77	104	1.22969	0.00214579	0.0176883		77	104	1.1975	0.00579439	0.040747
M16865	NEGATIVE REGULATION OF PROTEIN SERINE THREONINE KINASE ACTIVITY	81	110	1.22301	0.00216948	0.0178644		83	110	1.22041	0.00169585	0.0149618		83	110	1.21059	0.00237092	0.0195506
M13436	RESPONSE TO INTERLEUKIN 1	87	119	1.21426	0.00217456	0.0178839
M15447	MONOCARBOXYLIC ACID CATABOLIC PROCESS	85	116	1.21703	0.00217652	0.0178839		89	116	1.24094	0.000451498	0.00478774		86	116	1.18947	0.00473891	0.0353504
M11741	HISTONE H2A MONOUBIQUITINATION	16	17	1.56318	0.00218838	0.0179045		16	17	1.52226	0.00322876	0.0255433		16	17	1.51002	0.00363291	0.0279606
M13638	SOMATIC DIVERSIFICATION OF IMMUNE RECEPTORS	56	73	1.2741	0.00218492	0.0179045
M15006	REGULATION OF TRANSLATIONAL FIDELITY	16	17	1.56318	0.00218838	0.0179045								16	17	1.51002	0.00363291	0.0279606
M23216	MITOCHONDRIAL CYTOCHROME C OXIDASE ASSEMBLY	16	17	1.56318	0.00218838	0.0179045		16	17	1.52226	0.00322876	0.0255433		16	17	1.51002	0.00363291	0.0279606
M14202	REGULATION OF ENDOCYTOSIS	135	192	1.16781	0.00220632	0.0180128		138	192	1.16251	0.00212733	0.0178826		139	192	1.16152	0.00202572	0.0174012
M23015	REPLICATION FORK PROCESSING	33	40	1.37023	0.00220532	0.0180128								33	40	1.32363	0.0048886	0.036241
M40322	REGULATION OF PROTEIN PHOSPHORYLATION	650	1008	1.07101	0.0022278	0.0181688		676	1008	1.08469	0.000209888	0.00248812		677	1008	1.07756	0.000555809	0.00576746
M10283	PHOSPHOLIPID METABOLIC PROCESS	245	363	1.12098	0.00223846	0.01817		256	363	1.14065	0.000282828	0.00319454		256	363	1.13148	0.000573122	0.00593104
M11924	NUCLEAR PORE ORGANIZATION	12	12	1.66088	0.00226354	0.01817		12	12	1.61741	0.00311245	0.0247522		12	12	1.6044	0.0034293	0.0267157
M12152	INNER CELL MASS CELL PROLIFERATION	12	12	1.66088	0.00226354	0.01817								12	12	1.6044	0.0034293	0.0267157
M12531	ADHERENS JUNCTION ASSEMBLY	12	12	1.66088	0.00226354	0.01817		12	12	1.61741	0.00311245	0.0247522		12	12	1.6044	0.0034293	0.0267157
M13865	REGULATION OF ATTACHMENT OF SPINDLE MICROTUBULES TO KINETOCHORE	12	12	1.66088	0.00226354	0.01817
M15678	REGULATION OF SECONDARY METABOLIC PROCESS	12	12	1.66088	0.00226354	0.01817
M22169	FORMATION OF EXTRACHROMOSOMAL CIRCULAR DNA	12	12	1.66088	0.00226354	0.01817								12	12	1.6044	0.0034293	0.0267157
M22179	TRNA 5 LEADER REMOVAL	12	12	1.66088	0.00226354	0.01817		12	12	1.61741	0.00311245	0.0247522		12	12	1.6044	0.0034293	0.0267157
M23679	PROTEIN INSERTION INTO MITOCHONDRIAL INNER MEMBRANE	12	12	1.66088	0.00226354	0.01817		12	12	1.61741	0.00311245	0.0247522		12	12	1.6044	0.0034293	0.0267157
M24412	PHOSPHORYLATION OF RNA POLYMERASE II C TERMINAL DOMAIN	12	12	1.66088	0.00226354	0.01817		12	12	1.61741	0.00311245	0.0247522		12	12	1.6044	0.0034293	0.0267157
M25266	NEGATIVE REGULATION OF UBIQUITIN PROTEIN LIGASE ACTIVITY	12	12	1.66088	0.00226354	0.01817		12	12	1.61741	0.00311245	0.0247522		12	12	1.6044	0.0034293	0.0267157
M34195	REGULATION OF RNA EXPORT FROM NUCLEUS	12	12	1.66088	0.00226354	0.01817		12	12	1.61741	0.00311245	0.0247522		12	12	1.6044	0.0034293	0.0267157
M34308	PROTEIN LOCALIZATION TO NUCLEAR BODY	12	12	1.66088	0.00226354	0.01817		12	12	1.61741	0.00311245	0.0247522		12	12	1.6044	0.0034293	0.0267157
M40378	NEGATIVE REGULATION OF CENTROSOME DUPLICATION	12	12	1.66088	0.00226354	0.01817
M42603	PEPTIDE ANTIGEN ASSEMBLY WITH MHC PROTEIN COMPLEX	12	12	1.66088	0.00226354	0.01817		12	12	1.61741	0.00311245	0.0247522
M15194	REGULATION OF INTRINSIC APOPTOTIC SIGNALING PATHWAY BY P53 CLASS MEDIATOR	25	29	1.4318	0.00234033	0.0187276		26	29	1.45009	0.000901743	0.00866655		26	29	1.43843	0.00107372	0.010189
M15318	NEGATIVE REGULATION OF GTPASE ACTIVITY	25	29	1.4318	0.00234033	0.0187276		25	29	1.39432	0.00391975	0.030229		25	29	1.3831	0.00457738	0.0343326
M29034	GPI ANCHOR METABOLIC PROCESS	25	29	1.4318	0.00234033	0.0187276		25	29	1.39432	0.00391975	0.030229
M11875	MEMBRANE DOCKING	62	82	1.25579	0.00241901	0.0193369		63	82	1.24264	0.00280788	0.0226583
M10577	RESPIRATORY CHAIN COMPLEX IV ASSEMBLY	19	21	1.5027	0.0025033	0.0198766		19	21	1.46337	0.00385536	0.0299132		19	21	1.4516	0.00439293	0.0332421
M12577	RIBOSOMAL LARGE SUBUNIT ASSEMBLY	22	25	1.46158	0.00250469	0.0198766		22	25	1.42332	0.00402381	0.0308452		22	25	1.41187	0.00464193	0.0346809
M14173	INTERLEUKIN 1 MEDIATED SIGNALING PATHWAY	22	25	1.46158	0.00250469	0.0198766		22	25	1.42332	0.00402381	0.0308452		22	25	1.41187	0.00464193	0.0346809
M14851	POSITIVE REGULATION OF EPITHELIAL CELL MIGRATION	102	142	1.19303	0.00249849	0.0198766		103	142	1.17319	0.0046707	0.0352744		105	142	1.18635	0.00222447	0.0186787
M23837	VESICLE TARGETING TO FROM OR WITHIN GOLGI	19	21	1.5027	0.0025033	0.0198766		19	21	1.46337	0.00385536	0.0299132		19	21	1.4516	0.00439293	0.0332421
M24655	POSITIVE REGULATION OF CELL MIGRATION INVOLVED IN SPROUTING ANGIOGENESIS	19	21	1.5027	0.0025033	0.0198766		19	21	1.46337	0.00385536	0.0299132
M42733	NEGATIVE REGULATION OF PHOSPHOPROTEIN PHOSPHATASE ACTIVITY	22	25	1.46158	0.00250469	0.0198766		22	25	1.42332	0.00402381	0.0308452		22	25	1.41187	0.00464193	0.0346809
M22556	INTRINSIC APOPTOTIC SIGNALING PATHWAY IN RESPONSE TO OXIDATIVE STRESS	35	43	1.35188	0.00255755	0.0202751								36	43	1.34322	0.00197315	0.0170546
M13487	RAS PROTEIN SIGNAL TRANSDUCTION	221	326	1.12594	0.00256816	0.0203382		229	326	1.13615	0.000820118	0.00799041		228	326	1.12209	0.00222807	0.0186885
M12557	NEGATIVE REGULATION OF DNA BIOSYNTHETIC PROCESS	30	36	1.38407	0.00258905	0.0204402		30	36	1.34784	0.00458812	0.0347535		30	36	1.337	0.00544544	0.0394618
M14819	REGULATION OF OXIDATIVE STRESS INDUCED CELL DEATH	51	66	1.28341	0.00258551	0.0204402		51	66	1.24981	0.00563403	0.0402852
M42667	NEGATIVE REGULATION OF PHOSPHATASE ACTIVITY	30	36	1.38407	0.00258905	0.0204402		30	36	1.34784	0.00458812	0.0347535
M10484	REGULATION OF CELL MORPHOGENESIS	196	287	1.13426	0.0025987	0.0204952		202	287	1.13838	0.00138178	0.0124052		204	287	1.14041	0.00105513	0.01005
M15004	REGULATION OF PHOSPHOPROTEIN PHOSPHATASE ACTIVITY	42	53	1.31617	0.00261125	0.0205519		43	53	1.31223	0.00202957	0.017193		43	53	1.30168	0.00254472	0.0207534
M15083	NEGATIVE REGULATION OF NUCLEAR DIVISION	42	53	1.31617	0.00261125	0.0205519								42	53	1.27141	0.00644563	0.045202
M11304	REGULATION OF INTRACELLULAR STEROID HORMONE RECEPTOR SIGNALING PATHWAY	53	69	1.27575	0.00271025	0.0212873		54	69	1.2658	0.00269892	0.0220345		54	69	1.25562	0.00347559	0.0270214
M14901	AMYLOID PRECURSOR PROTEIN METABOLIC PROCESS	53	69	1.27575	0.00271025	0.0212873								54	69	1.25562	0.00347559	0.0270214
M13139	MORPHOGENESIS OF AN EPITHELIAL SHEET	44	56	1.30498	0.00282783	0.022188		45	56	1.2997	0.00232555	0.0194234		44	56	1.2606	0.00710823	0.0489522
M6503	ACTIN FILAMENT POLYMERIZATION	109	153	1.18324	0.00284119	0.0222701		114	153	1.20513	0.000597484	0.00612521
M11983	PORPHYRIN CONTAINING COMPOUND METABOLIC PROCESS	37	46	1.33593	0.00289014	0.0226075		37	46	1.30096	0.00549389	0.0396848		37	46	1.29049	0.00665139	0.0460129
M12072	NEGATIVE REGULATION OF HISTONE MODIFICATION	37	46	1.33593	0.00289014	0.0226075								37	46	1.29049	0.00665139	0.0460129
M34094	TRANSPORT ALONG MICROTUBULE	105	147	1.18634	0.00293329	0.0229215
M15375	PROTEIN K63 LINKED DEUBIQUITINATION	27	32	1.40137	0.00299471	0.0233064		27	32	1.36469	0.00509403	0.0371878		27	32	1.35371	0.00597395	0.0424383
M17293	NEGATIVE REGULATION OF DNA REPLICATION	27	32	1.40137	0.00299471	0.0233064								27	32	1.35371	0.00597395	0.0424383
M23451	NEURON DEATH IN RESPONSE TO OXIDATIVE STRESS	27	32	1.40137	0.00299471	0.0233064
M42990	FACULTATIVE HETEROCHROMATIN ASSEMBLY	27	32	1.40137	0.00299471	0.0233064								29	32	1.45399	0.000345414	0.00384474
M15541	LIPID STORAGE	59	78	1.25631	0.00300559	0.0233674		60	78	1.24416	0.00333992	0.0263953		61	78	1.25472	0.00200186	0.0172832
M13532	TETRAPYRROLE METABOLIC PROCESS	46	59	1.29493	0.00302554	0.0234273		46	59	1.26103	0.006249	0.0436632
M15855	POSITIVE REGULATION OF ACTIN FILAMENT BUNDLE ASSEMBLY	46	59	1.29493	0.00302554	0.0234273
M40555	NEGATIVE REGULATION OF MRNA CATABOLIC PROCESS	46	59	1.29493	0.00302554	0.0234273		46	59	1.26103	0.006249	0.0436632		48	59	1.30527	0.00128524	0.0119157
M42795	RNA STABILIZATION	46	59	1.29493	0.00302554	0.0234273		48	59	1.31586	0.000997476	0.0094538		50	59	1.35966	0.000141143	0.00175752
M10289	NCRNA CATABOLIC PROCESS	32	39	1.36278	0.00305924	0.0236404		32	39	1.3271	0.00550343	0.0396848		33	39	1.35757	0.00213105	0.0179992
M14180	NUCLEOSIDE MONOPHOSPHATE BIOSYNTHETIC PROCESS	32	39	1.36278	0.00305924	0.0236404								32	39	1.31643	0.00655858	0.0457845
M12216	EMBRYONIC PLACENTA DEVELOPMENT	63	84	1.24566	0.00314237	0.0242584								65	84	1.2415	0.00234575	0.0194624
M12082	POSITIVE REGULATION OF BINDING	116	164	1.17477	0.00316003	0.0243701		120	164	1.18347	0.00141004	0.0126293		125	164	1.22286	0.000100196	0.00132294
M25529	POSITIVE REGULATION OF DOUBLE STRAND BREAK REPAIR	48	62	1.28584	0.00320423	0.0246861		49	62	1.27827	0.00290806	0.0234174		50	62	1.29387	0.00149025	0.013458
M12167	PATTERN RECOGNITION RECEPTOR SIGNALING PATHWAY	114	161	1.17603	0.00322222	0.0247997		126	161	1.2658	5.6094e-06	0.000100838		125	161	1.24565	2.1856e-05	0.000338127
M25418	RESPONSE TO LEUKEMIA INHIBITORY FACTOR	67	90	1.23643	0.00323721	0.0248901		69	90	1.24001	0.00198669	0.0169045		70	90	1.24787	0.00125897	0.0117005
M34223	REGULATION OF PATTERN RECOGNITION RECEPTOR SIGNALING PATHWAY	69	93	1.23227	0.0032706	0.0251216		77	93	1.33914	9.0495e-06	0.000155036		76	93	1.31112	3.93823e-05	0.000571192
M11301	NUCLEOSIDE BISPHOSPHATE METABOLIC PROCESS	81	111	1.212	0.00331468	0.0254092
M42718	GENE SILENCING BY RNA	81	111	1.212	0.00331468	0.0254092		82	111	1.19484	0.00496468	0.0368357		84	111	1.21414	0.00192857	0.016707
M12005	POSITIVE REGULATION OF ENDOTHELIAL CELL MIGRATION	75	102	1.22124	0.00332254	0.025444		76	102	1.20513	0.00463608	0.035058
M9617	POSITIVE REGULATION OF HYDROLASE ACTIVITY	340	515	1.09651	0.00333916	0.0255458		352	515	1.10549	0.00102677	0.00970739		355	515	1.10594	0.000869428	0.00851417
M11433	CIRCADIAN REGULATION OF GENE EXPRESSION	50	65	1.2776	0.00336415	0.0256856								51	65	1.25884	0.00406038	0.0310014
M16302	CELLULAR RESPONSE TO MECHANICAL STIMULUS	50	65	1.2776	0.00336415	0.0256856
M13951	INTERSTRAND CROSS LINK REPAIR	24	28	1.42361	0.00338741	0.0257861
M1426	MRNA SPLICE SITE SELECTION	24	28	1.42361	0.00338741	0.0257861		24	28	1.38635	0.00552883	0.0397183		24	28	1.3752	0.00640598	0.0451673
M34177	MITOTIC G1 S TRANSITION CHECKPOINT SIGNALING	24	28	1.42361	0.00338741	0.0257861		24	28	1.38635	0.00552883	0.0397183		24	28	1.3752	0.00640598	0.0451673
M10847	POSITIVE REGULATION BY HOST OF VIRAL TRANSCRIPTION	15	16	1.55708	0.00344018	0.0259045		15	16	1.51632	0.00494423	0.0368316		15	16	1.50412	0.00551889	0.0394618
M11286	PROTEIN NEDDYLATION	15	16	1.55708	0.00344018	0.0259045		15	16	1.51632	0.00494423	0.0368316		15	16	1.50412	0.00551889	0.0394618
M11929	RESPONSE TO INTERFERON ALPHA	15	16	1.55708	0.00344018	0.0259045		16	16	1.61741	0.000453891	0.00478774		16	16	1.6044	0.000516534	0.00537448
M13587	GOLGI TO ENDOSOME TRANSPORT	15	16	1.55708	0.00344018	0.0259045								16	16	1.6044	0.000516534	0.00537448
M13683	REGULATION OF INTRINSIC APOPTOTIC SIGNALING PATHWAY IN RESPONSE TO DNA DAMAGE BY P53 CLASS MEDIATOR	15	16	1.55708	0.00344018	0.0259045		15	16	1.51632	0.00494423	0.0368316		15	16	1.50412	0.00551889	0.0394618
M22494	NUCLEOLUS ORGANIZATION	15	16	1.55708	0.00344018	0.0259045		15	16	1.51632	0.00494423	0.0368316		16	16	1.6044	0.000516534	0.00537448
M24357	ESTABLISHMENT OF PROTEIN LOCALIZATION TO TELOMERE	15	16	1.55708	0.00344018	0.0259045								15	16	1.50412	0.00551889	0.0394618
M24632	MRNA METHYLATION	15	16	1.55708	0.00344018	0.0259045		15	16	1.51632	0.00494423	0.0368316		15	16	1.50412	0.00551889	0.0394618
M40584	REGULATION OF RRNA PROCESSING	15	16	1.55708	0.00344018	0.0259045		15	16	1.51632	0.00494423	0.0368316		15	16	1.50412	0.00551889	0.0394618
M42786	SNRNA TRANSCRIPTION BY RNA POLYMERASE II	15	16	1.55708	0.00344018	0.0259045								15	16	1.50412	0.00551889	0.0394618
M42952	REGULATION OF MITOTIC CELL CYCLE SPINDLE ASSEMBLY CHECKPOINT	15	16	1.55708	0.00344018	0.0259045		15	16	1.51632	0.00494423	0.0368316		15	16	1.50412	0.00551889	0.0394618
M10578	VESICLE LOCALIZATION	123	175	1.16736	0.0034523	0.0259702								127	175	1.16434	0.00267545	0.0217732
M11393	NEURAL TUBE DEVELOPMENT	106	149	1.18157	0.00346744	0.0260586		108	149	1.17235	0.00397521	0.0305951		111	149	1.19522	0.00107919	0.0102283
M10910	NECROTIC CELL DEATH	41	52	1.30954	0.00348352	0.0261537		42	52	1.30637	0.00269623	0.0220345		43	52	1.32671	0.00120848	0.0112998
M12327	REGULATION OF HYDROLASE ACTIVITY	567	878	1.07257	0.00348833	0.0261642		588	878	1.08318	0.000654429	0.00660292		596	878	1.08909	0.000244666	0.00289591
M10901	POSITIVE REGULATION OF DNA TEMPLATED TRANSCRIPTION INITIATION	34	42	1.34452	0.00350248	0.0262442		36	42	1.38635	0.000646925	0.00653582		36	42	1.3752	0.000804856	0.00797359
M15127	POSITIVE REGULATION OF DNA RECOMBINATION	52	68	1.27009	0.00350586	0.0262442		53	68	1.26063	0.00346181	0.0272462		54	68	1.27408	0.0019113	0.016595
M19425	POSITIVE REGULATION OF NF KAPPAB TRANSCRIPTION FACTOR ACTIVITY	100	140	1.18634	0.0036427	0.027242
M10235	EPIGENETIC MAINTENANCE OF CHROMATIN IN TRANSCRIPTION COMPETENT CONFORMATION	11	11	1.66088	0.00376112	0.0274573		11	11	1.61741	0.00503617	0.0368357		11	11	1.6044	0.00550417	0.0394618
M11207	PROTEASOME ASSEMBLY	11	11	1.66088	0.00376112	0.0274573		11	11	1.61741	0.00503617	0.0368357		11	11	1.6044	0.00550417	0.0394618
M11655	UV PROTECTION	11	11	1.66088	0.00376112	0.0274573		11	11	1.61741	0.00503617	0.0368357		11	11	1.6044	0.00550417	0.0394618
M11873	FATTY ACID BETA OXIDATION USING ACYL COA DEHYDROGENASE	11	11	1.66088	0.00376112	0.0274573
M12343	REGULATION OF SUBSTRATE ADHESION DEPENDENT CELL SPREADING	43	55	1.29851	0.00374138	0.0274573		45	55	1.32333	0.00113722	0.010712
M14044	REGULATION OF MITOPHAGY	11	11	1.66088	0.00376112	0.0274573		11	11	1.61741	0.00503617	0.0368357		11	11	1.6044	0.00550417	0.0394618
M15131	HISTONE H4 K16 ACETYLATION	21	24	1.45327	0.00369746	0.0274573		21	24	1.41523	0.00578807	0.040747		21	24	1.40385	0.00662486	0.0459956
M16011	PROTEIN AUTOPHOSPHORYLATION	152	220	1.14752	0.00373613	0.0274573		156	220	1.14689	0.00285034	0.0229767		156	220	1.13766	0.00448905	0.0338293
M22403	TRANSCRIPTION INITIATION FROM RNA POLYMERASE I PROMOTER	11	11	1.66088	0.00376112	0.0274573		11	11	1.61741	0.00503617	0.0368357		11	11	1.6044	0.00550417	0.0394618
M22422	PROTEIN QUALITY CONTROL FOR MISFOLDED OR INCOMPLETELY SYNTHESIZED PROTEINS	21	24	1.45327	0.00369746	0.0274573		21	24	1.41523	0.00578807	0.040747		21	24	1.40385	0.00662486	0.0459956
M22989	NEGATIVE REGULATION OF VASCULAR ENDOTHELIAL GROWTH FACTOR RECEPTOR SIGNALING PATHWAY	11	11	1.66088	0.00376112	0.0274573		11	11	1.61741	0.00503617	0.0368357		11	11	1.6044	0.00550417	0.0394618
M23455	REGULATION OF TRANSLATION IN RESPONSE TO ENDOPLASMIC RETICULUM STRESS	11	11	1.66088	0.00376112	0.0274573		11	11	1.61741	0.00503617	0.0368357		11	11	1.6044	0.00550417	0.0394618
M23486	NEGATIVE REGULATION OF VIRAL INDUCED CYTOPLASMIC PATTERN RECOGNITION RECEPTOR SIGNALING PATHWAY	11	11	1.66088	0.00376112	0.0274573		11	11	1.61741	0.00503617	0.0368357		11	11	1.6044	0.00550417	0.0394618
M23589	TELOMERE MAINTENANCE IN RESPONSE TO DNA DAMAGE	11	11	1.66088	0.00376112	0.0274573		11	11	1.61741	0.00503617	0.0368357		11	11	1.6044	0.00550417	0.0394618
M23975	SPINDLE MIDZONE ASSEMBLY	11	11	1.66088	0.00376112	0.0274573								11	11	1.6044	0.00550417	0.0394618
M24275	NOTCH SIGNALING INVOLVED IN HEART DEVELOPMENT	11	11	1.66088	0.00376112	0.0274573		11	11	1.61741	0.00503617	0.0368357		11	11	1.6044	0.00550417	0.0394618
M24360	PROTEIN AUTO ADP RIBOSYLATION	11	11	1.66088	0.00376112	0.0274573		11	11	1.61741	0.00503617	0.0368357		11	11	1.6044	0.00550417	0.0394618
M24663	REGULATION OF PROTEIN DEUBIQUITINATION	11	11	1.66088	0.00376112	0.0274573		11	11	1.61741	0.00503617	0.0368357		11	11	1.6044	0.00550417	0.0394618
M24898	AMINOACYL TRNA METABOLISM INVOLVED IN TRANSLATIONAL FIDELITY	11	11	1.66088	0.00376112	0.0274573								11	11	1.6044	0.00550417	0.0394618
M24918	EXTRACELLULAR VESICLE BIOGENESIS	21	24	1.45327	0.00369746	0.0274573		21	24	1.41523	0.00578807	0.040747		21	24	1.40385	0.00662486	0.0459956
M25333	REGULATION OF RNA BINDING	11	11	1.66088	0.00376112	0.0274573		11	11	1.61741	0.00503617	0.0368357		11	11	1.6044	0.00550417	0.0394618
M25400	CELLULAR RESPONSE TO LEUCINE STARVATION	11	11	1.66088	0.00376112	0.0274573								11	11	1.6044	0.00550417	0.0394618
M25509	REGULATION OF RECEPTOR CATABOLIC PROCESS	11	11	1.66088	0.00376112	0.0274573		11	11	1.61741	0.00503617	0.0368357		11	11	1.6044	0.00550417	0.0394618
M29218	PROTOPORPHYRINOGEN IX METABOLIC PROCESS	11	11	1.66088	0.00376112	0.0274573		11	11	1.61741	0.00503617	0.0368357		11	11	1.6044	0.00550417	0.0394618
M43070	VACUOLAR LOCALIZATION	56	74	1.25688	0.00373766	0.0274573		58	74	1.2677	0.00177842	0.0156004		59	74	1.27918	0.000989688	0.00954538
M10378	POSITIVE REGULATION OF MITOCHONDRIAL FISSION	18	20	1.49479	0.00379349	0.0274839		18	20	1.45567	0.00569222	0.0403247		18	20	1.44396	0.00643478	0.0451673
M12061	GLYCEROLIPID METABOLIC PROCESS	246	367	1.11329	0.00377952	0.0274839		255	367	1.12381	0.00119131	0.0110449		253	367	1.10603	0.00444346	0.0335251
M12941	CHROMATIN DISASSEMBLY	18	20	1.49479	0.00379349	0.0274839		18	20	1.45567	0.00569222	0.0403247		19	20	1.52418	0.00101941	0.009734
M14207	GOLGI TO VACUOLE TRANSPORT	18	20	1.49479	0.00379349	0.0274839		18	20	1.45567	0.00569222	0.0403247
M15254	CYTOPLASMIC SEQUESTERING OF PROTEIN	18	20	1.49479	0.00379349	0.0274839		18	20	1.45567	0.00569222	0.0403247
M16327	REGULATION OF TRANSCRIPTION INVOLVED IN G1 S TRANSITION OF MITOTIC CELL CYCLE	18	20	1.49479	0.00379349	0.0274839		18	20	1.45567	0.00569222	0.0403247		18	20	1.44396	0.00643478	0.0451673
M23173	PROTEIN DNA COMPLEX DISASSEMBLY	18	20	1.49479	0.00379349	0.0274839		18	20	1.45567	0.00569222	0.0403247		19	20	1.52418	0.00101941	0.009734
M24043	MITOCHONDRIAL DEPOLARIZATION	18	20	1.49479	0.00379349	0.0274839		18	20	1.45567	0.00569222	0.0403247		18	20	1.44396	0.00643478	0.0451673
M10120	NEGATIVE REGULATION OF PROTEIN CONTAINING COMPLEX ASSEMBLY	92	128	1.19376	0.00385288	0.0278879		95	128	1.20042	0.00204113	0.0172718
M14514	MEGAKARYOCYTE DIFFERENTIATION	36	45	1.32871	0.00391318	0.0282976		36	45	1.29392	0.00725128	0.0496693
M10667	MEMBRANE BIOGENESIS	45	58	1.28862	0.00397299	0.0286759		46	58	1.28277	0.00341909	0.0269654
M11634	THIOESTER METABOLIC PROCESS	62	83	1.24066	0.00397017	0.0286759
M2973	TUBE DEVELOPMENT	636	990	1.06699	0.00397828	0.0286871		652	990	1.0652	0.00374096	0.0291734		668	990	1.08256	0.000288829	0.00327681
M15341	REGULATION OF CELL PROJECTION ASSEMBLY	146	211	1.14924	0.00405161	0.0291883		151	211	1.15748	0.00181475	0.0159009
M14504	LIPID BIOSYNTHETIC PROCESS	414	634	1.08455	0.00406385	0.029249		430	634	1.09698	0.000793698	0.00775273		426	634	1.07803	0.00531226	0.0391167
M13286	LIPOPROTEIN BIOSYNTHETIC PROCESS	68	92	1.22761	0.00408783	0.029394		69	92	1.21305	0.0052149	0.0379256
M14526	POSITIVE REGULATION OF CANONICAL WNT SIGNALING PATHWAY	72	98	1.22024	0.0041148	0.0295325
M25358	POSITIVE REGULATION OF PROTEIN LOCALIZATION TO MEMBRANE	72	98	1.22024	0.0041148	0.0295325		75	98	1.23781	0.00140749	0.0126213		77	98	1.2606	0.000415685	0.00450894
M23812	PHOSPHATIDYLINOSITOL PHOSPHATE BIOSYNTHETIC PROCESS	47	61	1.2797	0.00417888	0.0299643		49	61	1.29923	0.00152039	0.0135228		48	61	1.26248	0.00474078	0.0353504
M12982	REGULATION OF CELL MIGRATION INVOLVED IN SPROUTING ANGIOGENESIS	31	38	1.35493	0.00422382	0.0302582		33	38	1.40459	0.000666188	0.00666619
M13195	REGULATION OF EXTRINSIC APOPTOTIC SIGNALING PATHWAY	103	145	1.1798	0.00423055	0.0302781		107	145	1.19353	0.0015434	0.013664		107	145	1.18394	0.00227731	0.0189561
M25188	REGULATION OF AEROBIC RESPIRATION	26	31	1.393	0.0042478	0.0303448		26	31	1.35653	0.00704219	0.0485847
M25394	AMYLOID FIBRIL FORMATION	26	31	1.393	0.0042478	0.0303448		26	31	1.35653	0.00704219	0.0485847
M16567	REGULATION OF TELOMERASE ACTIVITY	38	48	1.31487	0.00428833	0.0306058		42	48	1.41523	8.05195e-05	0.00107425		43	48	1.43727	2.2999e-05	0.000352253
M10687	NEGATIVE REGULATION OF FAT CELL DIFFERENTIATION	40	51	1.30265	0.0046268	0.0329907		41	51	1.30027	0.00356789	0.0279776		41	51	1.28981	0.00440438	0.033263
M10974	NEGATIVE REGULATION OF VIRAL PROCESS	55	73	1.25135	0.0047667	0.0339567		58	73	1.28506	0.000963865	0.00915791		56	73	1.23077	0.00641496	0.0451673
M15711	ANGIOGENESIS INVOLVED IN WOUND HEALING	23	27	1.41483	0.00487897	0.0346597
M16318	MITOTIC SISTER CHROMATID COHESION	23	27	1.41483	0.00487897	0.0346597
M16383	RECEPTOR CATABOLIC PROCESS	23	27	1.41483	0.00487897	0.0346597								24	27	1.42613	0.0022497	0.0187671
M14122	PROTEIN K48 LINKED DEUBIQUITINATION	28	34	1.36779	0.0050581	0.0358989
M15832	POSITIVE REGULATION OF ENDOTHELIAL CELL PROLIFERATION	65	88	1.22679	0.0050741	0.0359791
M15497	CELLULAR RESPONSE TO GLUCOSE STARVATION	35	44	1.32116	0.00527358	0.037359
M13495	POSITIVE REGULATION OF TRANSFERASE ACTIVITY	349	532	1.08956	0.00529385	0.0374679		361	532	1.09753	0.0019104	0.0165506		361	532	1.0887	0.00398785	0.030539
M10884	SNO S RNA METABOLIC PROCESS	14	15	1.55016	0.00539017	0.0375595
M11691	NEGATIVE REGULATION OF DNA DEPENDENT DNA REPLICATION	14	15	1.55016	0.00539017	0.0375595
M11708	REGULATION OF NUCLEOBASE CONTAINING COMPOUND TRANSPORT	14	15	1.55016	0.00539017	0.0375595
M11860	PEPTIDYL PROLINE HYDROXYLATION	14	15	1.55016	0.00539017	0.0375595
M14250	DNA REPLICATION CHECKPOINT SIGNALING	14	15	1.55016	0.00539017	0.0375595
M16672	NEGATIVE REGULATION OF VIRAL TRANSCRIPTION	14	15	1.55016	0.00539017	0.0375595
M22151	MATURATION OF LSU RRNA FROM TRICISTRONIC RRNA TRANSCRIPT SSU RRNA 5 8S RRNA LSU RRNA	14	15	1.55016	0.00539017	0.0375595
M22621	HISTONE H3 K36 METHYLATION	14	15	1.55016	0.00539017	0.0375595
M22703	MACROPHAGE CYTOKINE PRODUCTION	14	15	1.55016	0.00539017	0.0375595
M23385	REGULATION OF LYSOSOMAL LUMEN PH	14	15	1.55016	0.00539017	0.0375595
M23625	HISTONE H3 K9 ACETYLATION	14	15	1.55016	0.00539017	0.0375595
M23626	HISTONE H4 K5 ACETYLATION	14	15	1.55016	0.00539017	0.0375595
M23979	CENTROSOME SEPARATION	14	15	1.55016	0.00539017	0.0375595
M25112	NEGATIVE REGULATION OF AUTOPHAGOSOME ASSEMBLY	14	15	1.55016	0.00539017	0.0375595
M25296	POSITIVE REGULATION OF TELOMERASE RNA LOCALIZATION TO CAJAL BODY	14	15	1.55016	0.00539017	0.0375595
M42781	RNA MEDIATED GENE SILENCING BY INHIBITION OF TRANSLATION	14	15	1.55016	0.00539017	0.0375595
M42805	SUPPRESSION OF VIRAL RELEASE BY HOST	14	15	1.55016	0.00539017	0.0375595
M12410	PROTEIN MATURATION	187	276	1.12531	0.00543053	0.0377127		201	276	1.17789	6.9117e-05	0.000931863		197	276	1.14517	0.00091101	0.00888728
M13207	POSITIVE REGULATION OF TRANSCRIPTION FROM RNA POLYMERASE II PROMOTER IN RESPONSE TO STRESS	20	23	1.44425	0.00543185	0.0377127
M22500	PROTEIN CATABOLIC PROCESS IN THE VACUOLE	20	23	1.44425	0.00543185	0.0377127
M34109	SOMATIC DIVERSIFICATION OF IMMUNOGLOBULINS	46	60	1.27334	0.0054273	0.0377127
M15084	NEGATIVE REGULATION OF ENDOPLASMIC RETICULUM STRESS INDUCED INTRINSIC APOPTOTIC SIGNALING PATHWAY	17	19	1.48605	0.00572301	0.0396623
M24810	RESPONSE TO MITOCHONDRIAL DEPOLARISATION	17	19	1.48605	0.00572301	0.0396623
M13855	POST TRANSLATIONAL PROTEIN MODIFICATION	30	37	1.34666	0.00580289	0.040107
M22757	SMOOTH MUSCLE CELL MIGRATION	50	66	1.25824	0.00579743	0.040107		51	66	1.24981	0.00563403	0.0402852		51	66	1.23976	0.0070892	0.0488651
M40427	POSITIVE REGULATION OF LOCOMOTION	343	523	1.08926	0.00580289	0.040107		351	523	1.08549	0.00616591	0.0432008		360	523	1.10437	0.000939041	0.00912586
M10799	NEGATIVE REGULATION OF ERBB SIGNALING PATHWAY	25	30	1.38407	0.00599445	0.041134
M11671	MODULATION BY HOST OF VIRAL PROCESS	25	30	1.38407	0.00599445	0.041134
M11759	POSITIVE REGULATION OF CELLULAR RESPONSE TO TRANSFORMING GROWTH FACTOR BETA STIMULUS	25	30	1.38407	0.00599445	0.041134		26	30	1.40175	0.00276641	0.0224657		26	30	1.39048	0.00325604	0.025759
M23176	MYELOID CELL APOPTOTIC PROCESS	25	30	1.38407	0.00599445	0.041134
M23483	CYTOPLASMIC PATTERN RECOGNITION RECEPTOR SIGNALING PATHWAY IN RESPONSE TO VIRUS	25	30	1.38407	0.00599445	0.041134		26	30	1.40175	0.00276641	0.0224657		26	30	1.39048	0.00325604	0.025759
M23490	VIRAL RNA GENOME REPLICATION	25	30	1.38407	0.00599445	0.041134		26	30	1.40175	0.00276641	0.0224657
M29319	POSITIVE REGULATION OF CELL SUBSTRATE JUNCTION ORGANIZATION	25	30	1.38407	0.00599445	0.041134
M42812	NEGATIVE REGULATION OF CYCLIN DEPENDENT PROTEIN SERINE THREONINE KINASE ACTIVITY	25	30	1.38407	0.00599445	0.041134
M13558	RESPONSE TO OXYGEN CONTAINING COMPOUND	931	1471	1.05118	0.00602841	0.04133		965	1471	1.06104	0.000933456	0.00892435		963	1471	1.05033	0.00487444	0.036241
M10946	PEPTIDYL SERINE MODIFICATION	209	311	1.11616	0.00604961	0.0414382		217	311	1.12854	0.00191112	0.0165506		215	311	1.10915	0.00679701	0.0469779
M24002	POSITIVE REGULATION OF STRESS FIBER ASSEMBLY	39	50	1.29549	0.00611733	0.0418646
M11254	REGULATION OF LIGASE ACTIVITY	10	10	1.66088	0.00624928	0.041943
M14706	RRNA 3 END PROCESSING	10	10	1.66088	0.00624928	0.041943
M15559	POSITIVE REGULATION OF MITOCHONDRIAL OUTER MEMBRANE PERMEABILIZATION INVOLVED IN APOPTOTIC SIGNALING PATHWAY	10	10	1.66088	0.00624928	0.041943
M15970	RESPONSE TO COBALT ION	10	10	1.66088	0.00624928	0.041943
M22139	PROTEIN DENEDDYLATION	10	10	1.66088	0.00624928	0.041943
M22370	ACETYL COA BIOSYNTHETIC PROCESS FROM PYRUVATE	10	10	1.66088	0.00624928	0.041943
M22413	REGULATION OF TRANSLATIONAL TERMINATION	10	10	1.66088	0.00624928	0.041943
M22501	LYSOSOMAL LUMEN ACIDIFICATION	10	10	1.66088	0.00624928	0.041943
M22723	REGULATION OF TRANSLATIONAL INITIATION BY EIF2 ALPHA PHOSPHORYLATION	10	10	1.66088	0.00624928	0.041943
M22842	PEPTIDYL LYSINE MONOMETHYLATION	10	10	1.66088	0.00624928	0.041943
M22992	ASTRAL MICROTUBULE ORGANIZATION	10	10	1.66088	0.00624928	0.041943
M23006	RRNA PSEUDOURIDINE SYNTHESIS	10	10	1.66088	0.00624928	0.041943
M23448	TRAIL ACTIVATED APOPTOTIC SIGNALING PATHWAY	10	10	1.66088	0.00624928	0.041943
M23836	GOLGI VESICLE BUDDING	10	10	1.66088	0.00624928	0.041943
M24253	NEGATIVE REGULATION OF CELL GROWTH INVOLVED IN CARDIAC MUSCLE CELL DEVELOPMENT	10	10	1.66088	0.00624928	0.041943
M24447	CELLULAR RESPONSE TO LEUCINE	10	10	1.66088	0.00624928	0.041943
M24751	NEGATIVE REGULATION OF TRANSCRIPTION FROM RNA POLYMERASE II PROMOTER IN RESPONSE TO STRESS	10	10	1.66088	0.00624928	0.041943
M25030	POSITIVE REGULATION OF TRANSCRIPTION OF NUCLEOLAR LARGE RRNA BY RNA POLYMERASE I	10	10	1.66088	0.00624928	0.041943
M25293	POSITIVE REGULATION OF ESTABLISHMENT OF PROTEIN LOCALIZATION TO TELOMERE	10	10	1.66088	0.00624928	0.041943
M40585	POSITIVE REGULATION OF RRNA PROCESSING	10	10	1.66088	0.00624928	0.041943
M42905	REGULATION OF G0 TO G1 TRANSITION	10	10	1.66088	0.00624928	0.041943
M42994	NEGATIVE REGULATION OF NUCLEAR TRANSCRIBED MRNA CATABOLIC PROCESS DEADENYLATION DEPENDENT DECAY	10	10	1.66088	0.00624928	0.041943
M13837	TUMOR NECROSIS FACTOR MEDIATED SIGNALING PATHWAY	62	84	1.22589	0.00630307	0.042267		68	84	1.30933	0.000123977	0.00154376		67	84	1.2797	0.000446743	0.00479153
M1707	REGULATION OF GROWTH	389	597	1.08222	0.00638629	0.0427876
M13366	MULTICELLULAR ORGANISM GROWTH	95	134	1.17749	0.00641606	0.0429495								98	134	1.17337	0.00535755	0.0394123
M10313	CYTOPLASMIC MICROTUBULE ORGANIZATION	41	53	1.28483	0.00646378	0.0431181		42	53	1.28172	0.00524166	0.038048
M12587	REGULATION OF MICROTUBULE POLYMERIZATION	41	53	1.28483	0.00646378	0.0431181		42	53	1.28172	0.00524166	0.038048
M15016	CYTOPLASMIC PATTERN RECOGNITION RECEPTOR SIGNALING PATHWAY	41	53	1.28483	0.00646378	0.0431181		43	53	1.31223	0.00202957	0.017193		43	53	1.30168	0.00254472	0.0207534
M15206	STEROL BIOSYNTHETIC PROCESS	41	53	1.28483	0.00646378	0.0431181
M15507	POSITIVE REGULATION OF WNT SIGNALING PATHWAY	93	131	1.1791	0.00653948	0.0435851
M18488	RECEPTOR MEDIATED ENDOCYTOSIS	157	230	1.13373	0.00671376	0.0447078		161	230	1.13218	0.00562953	0.0402852		162	230	1.13005	0.00585291	0.0416945
M40375	POSITIVE REGULATION OF GENE EXPRESSION	635	993	1.0621	0.00694256	0.0461913		653	993	1.06361	0.00449622	0.0341588		656	993	1.0599	0.00649018	0.0454312
M11365	NEGATIVE REGULATION OF TYPE I INTERFERON PRODUCTION	22	26	1.40536	0.00699048	0.0464697		24	26	1.49299	0.000520426	0.00539299		23	26	1.41928	0.00323819	0.0256975
M11312	REGULATION OF FIBROBLAST MIGRATION	27	33	1.3589	0.00701582	0.0464768
M15714	REGULATION OF PROTEIN CONTAINING COMPLEX DISASSEMBLY	85	119	1.18634	0.00701393	0.0464768		88	119	1.19606	0.00350704	0.0275456		88	119	1.18645	0.00485896	0.0361612
M22200	RECEPTOR RECYCLING	27	33	1.3589	0.00701582	0.0464768
M24312	MICROTUBULE ORGANIZING CENTER LOCALIZATION	27	33	1.3589	0.00701582	0.0464768
M16430	POSITIVE REGULATION OF NEURON APOPTOTIC PROCESS	34	43	1.31326	0.00707224	0.0468101		35	43	1.31649	0.00479083	0.0360395		35	43	1.30591	0.00577715	0.0411931
M11996	TOLL LIKE RECEPTOR SIGNALING PATHWAY	81	113	1.19054	0.00723188	0.0478253		89	113	1.27389	8.4868e-05	0.00112055		88	113	1.24944	0.00028977	0.00328263
M14158	FAT CELL DIFFERENTIATION	151	221	1.13481	0.00734055	0.0485021		155	221	1.13438	0.00580118	0.0407573		157	221	1.13978	0.00388969	0.0298171
M12556	MESENCHYMAL CELL DIFFERENTIATION	158	232	1.13112	0.00748761	0.0494311
M10613	REGULATION OF NUCLEAR DIVISION	96	136	1.17239	0.00750947	0.0495328								99	136	1.16791	0.00645744	0.0452435
M15340	ACTIVATION OF INNATE IMMUNE RESPONSE	36	46	1.29982	0.00759612	0.0499752		39	46	1.37128	0.000611044	0.00624749		40	46	1.39513	0.000209575	0.00249212
M16819	NEGATIVE REGULATION OF MITOCHONDRION ORGANIZATION	36	46	1.29982	0.00759612	0.0499752
M24601	CLATHRIN DEPENDENT ENDOCYTOSIS	36	46	1.29982	0.00759612	0.0499752		37	46	1.30096	0.00549389	0.0396848		37	46	1.29049	0.00665139	0.0460129
M10240	POSITIVE REGULATION OF PROTEIN BINDING													65	83	1.25646	0.00134928	0.0123303
M10308	BODY MORPHOGENESIS							36	45	1.29392	0.00725128	0.0496693
M10352	CELLULAR RESPONSE TO VIRUS							54	70	1.24771	0.00473096	0.0356591		54	70	1.23768	0.00602139	0.0426961
M10425	B CELL HOMEOSTASIS							25	28	1.44411	0.00131802	0.0120446		24	28	1.3752	0.00640598	0.0451673
M10426	IRE1 MEDIATED UNFOLDED PROTEIN RESPONSE													17	18	1.51527	0.00238447	0.0195506
M10629	RESPONSE TO INTERLEUKIN 4							27	31	1.40871	0.00194414	0.0166535		27	31	1.39738	0.00230634	0.0191769
M10653	CELLULAR RESPONSE TO LIPID							347	505	1.11137	0.000628326	0.00639856		343	505	1.08972	0.0045168	0.033978
M10676	REGULATION OF ACTIN NUCLEATION													24	28	1.3752	0.00640598	0.0451673
M10752	RESPONSE TO FLUID SHEAR STRESS							28	32	1.41523	0.00136083	0.0123004		28	32	1.40385	0.00162715	0.0143062
M10780	PROTEIN N LINKED GLYCOSYLATION							50	64	1.2636	0.00410278	0.0313251
M10812	CELLULAR RESPONSE TO BIOTIC STIMULUS							156	207	1.21891	2.29511e-05	0.000357235		156	207	1.20911	4.24123e-05	0.000612818
M10965	FOCAL ADHESION ASSEMBLY							60	79	1.22841	0.00555291	0.039854		62	79	1.25915	0.00157063	0.013889
M11008	LYMPHOCYTE HOMEOSTASIS							46	59	1.26103	0.006249	0.0436632
M11168	NEGATIVE REGULATION OF TOLL LIKE RECEPTOR SIGNALING PATHWAY							29	32	1.46577	0.000283245	0.00319454		28	32	1.40385	0.00162715	0.0143062
M11227	OSTEOBLAST DIFFERENTIATION							152	217	1.13293	0.00673676	0.046815		156	217	1.15339	0.0018295	0.0159389
M11427	MYELOID LEUKOCYTE DIFFERENTIATION							140	194	1.1672	0.00152788	0.0135737		140	194	1.15781	0.00239954	0.0196532
M11574	MONOCARBOXYLIC ACID METABOLIC PROCESS							351	522	1.08757	0.00519405	0.0378459		353	522	1.08497	0.00599545	0.0425516
M11859	POSITIVE REGULATION OF RELEASE OF CYTOCHROME C FROM MITOCHONDRIA							19	20	1.53654	0.000884518	0.0085203		20	20	1.6044	7.77568e-05	0.00105205
M11889	REGULATION OF VESICLE MEDIATED TRANSPORT							332	492	1.09142	0.00472353	0.0356382
M11905	POSITIVE REGULATION OF TUMOR NECROSIS FACTOR SUPERFAMILY CYTOKINE PRODUCTION							71	93	1.23479	0.0020973	0.017692
M11928	HISTONE H3 K9 MODIFICATION													41	51	1.28981	0.00440438	0.033263
M11931	REGULATION OF TOLL LIKE RECEPTOR SIGNALING PATHWAY							54	66	1.32333	0.000367819	0.00400718		53	66	1.28838	0.00130387	0.0120616
M11965	REGULATION OF IRE1 MEDIATED UNFOLDED PROTEIN RESPONSE													13	13	1.6044	0.0021365	0.0179992
M11986	POSITIVE REGULATION OF TELOMERASE ACTIVITY							29	34	1.37955	0.00262841	0.0215507		30	34	1.41565	0.00080102	0.00795618
M12015	NEGATIVE REGULATION OF RESPONSE TO BIOTIC STIMULUS							75	94	1.29048	0.000140152	0.00172832		74	94	1.26304	0.000481683	0.00513036
M12028	POSITIVE REGULATION OF PROTEIN LOCALIZATION TO CELL PERIPHERY													52	65	1.28352	0.00169962	0.0148921
M12117	REGULATION OF ANDROGEN RECEPTOR SIGNALING PATHWAY													24	27	1.42613	0.0022497	0.0187671
M12232	FATTY ACYL COA METABOLIC PROCESS													30	35	1.3752	0.00225223	0.0187677
M12288	DNA METHYLATION DEPENDENT HETEROCHROMATIN ASSEMBLY													21	24	1.40385	0.00662486	0.0459956
M12303	REGULATION OF LIPID METABOLIC PROCESS							207	301	1.1123	0.00676574	0.0469737
M12336	REGULATION OF IMMUNE RESPONSE							489	715	1.10617	0.000109704	0.00138404
M12354	REGULATION OF HEMOPOIESIS							233	334	1.12831	0.0013559	0.0123004		233	334	1.11924	0.00247115	0.0201965
M12519	POSITIVE REGULATION OF MICROTUBULE POLYMERIZATION OR DEPOLYMERIZATION							29	35	1.34014	0.00626586	0.0437411
M12542	REGULATION OF GLIAL CELL PROLIFERATION							21	24	1.41523	0.00578807	0.040747
M12658	CELLULAR RESPONSE TO TOXIC SUBSTANCE													78	105	1.19184	0.00639597	0.0451673
M12728	POSITIVE REGULATION OF NIK NF KAPPAB SIGNALING							48	61	1.27271	0.00376708	0.0293472
M12742	NEGATIVE REGULATION OF NF KAPPAB TRANSCRIPTION FACTOR ACTIVITY							58	76	1.23434	0.0052955	0.0383661
M12798	MAINTENANCE OF LOCATION							209	298	1.13436	0.00153446	0.0136005
M12823	NEGATIVE REGULATION OF PROTEIN KINASE B SIGNALING													32	39	1.31643	0.00655858	0.0457845
M13060	SUBSTANTIA NIGRA DEVELOPMENT							34	40	1.37479	0.00126248	0.0116483		33	40	1.32363	0.0048886	0.036241
M13156	CYTOKINE PRODUCTION							445	649	1.10901	0.000155571	0.0019001		436	649	1.07784	0.00493292	0.0365049
M13355	REGULATION OF RELEASE OF CYTOCHROME C FROM MITOCHONDRIA							34	39	1.41005	0.00046843	0.00489391		35	39	1.43985	0.00012883	0.00162
M13379	PURINE NUCLEOBASE BIOSYNTHETIC PROCESS							11	11	1.61741	0.00503617	0.0368357
M13454	NEGATIVE REGULATION OF DEFENSE RESPONSE							146	208	1.13529	0.00693845	0.0480422
M13484	REGULATION OF PEPTIDASE ACTIVITY							255	375	1.09984	0.00697935	0.0482817		263	375	1.12522	0.000829975	0.00814865
M13485	POSITIVE REGULATION OF PROTEIN SERINE THREONINE KINASE ACTIVITY							143	201	1.15069	0.00340847	0.0269093
M13497	PROTEIN ADP RIBOSYLATION							30	35	1.38635	0.00187583	0.0163798
M13660	REGULATION OF NIK NF KAPPAB SIGNALING							69	90	1.24001	0.00198669	0.0169045
M13738	NIK NF KAPPAB SIGNALING							91	115	1.27986	5.09866e-05	0.000706067		87	115	1.21376	0.00164067	0.0144086
M13860	REGULATION OF MRNA POLYADENYLATION							18	20	1.45567	0.00569222	0.0403247
M13875	POSITIVE REGULATION OF MYELOID CELL DIFFERENTIATION													71	93	1.22486	0.00283606	0.0230069
M13901	RESPONSE TO STEROID HORMONE							209	304	1.11197	0.00666374	0.0463496
M13959	POSITIVE REGULATION OF ENDOPLASMIC RETICULUM UNFOLDED PROTEIN RESPONSE													12	12	1.6044	0.0034293	0.0267157
M13996	LEUKOCYTE APOPTOTIC PROCESS							76	100	1.22923	0.00185196	0.0161898		75	100	1.2033	0.00493373	0.0365049
M14001	REGULATION OF NOTCH SIGNALING PATHWAY							66	87	1.227	0.00389967	0.0301958		66	87	1.21713	0.00513396	0.0378401
M14008	NEGATIVE REGULATION OF CYSTEINE TYPE ENDOPEPTIDASE ACTIVITY							57	72	1.28045	0.00125296	0.0115884		56	72	1.24787	0.00377511	0.0289968
M14099	LIPID METABOLIC PROCESS							794	1216	1.0561	0.005109	0.0372617
M14154	NEGATIVE REGULATION OF RESPONSE TO CYTOKINE STIMULUS							50	65	1.24416	0.00714712	0.0491317		51	65	1.25884	0.00406038	0.0310014
M14232	POSITIVE REGULATION OF INTRACELLULAR SIGNAL TRANSDUCTION							597	897	1.07647	0.00142546	0.0127377
M14323	LIPOPOLYSACCHARIDE MEDIATED SIGNALING PATHWAY							45	56	1.2997	0.00232555	0.0194234		47	56	1.34655	0.000360834	0.00400474
M14359	POSITIVE REGULATION OF RESPONSE TO CYTOKINE STIMULUS							47	59	1.28844	0.00261933	0.0215223		47	59	1.27808	0.00330942	0.0261543
M14664	CELLULAR RESPONSE TO KETONE							65	84	1.25156	0.00175364	0.0154184
M14774	REGULATION OF RESPONSE TO BIOTIC STIMULUS							212	297	1.15451	0.000314092	0.0034961		216	297	1.16684	8.89452e-05	0.0011846
M14839	NEGATIVE REGULATION OF STRESS ACTIVATED PROTEIN KINASE SIGNALING CASCADE							36	45	1.29392	0.00725128	0.0496693
M14986	HISTONE H3 K4 TRIMETHYLATION													20	22	1.45854	0.00298697	0.023927
M15240	POSITIVE REGULATION OF MYELOID LEUKOCYTE CYTOKINE PRODUCTION INVOLVED IN IMMUNE RESPONSE													19	21	1.4516	0.00439293	0.0332421
M15277	REGULATION OF DEFENSE RESPONSE							367	536	1.10744	0.000666793	0.00666619		366	536	1.09554	0.00201561	0.0173824
M15526	PLACENTA DEVELOPMENT							102	140	1.1784	0.0038829	0.0300964		104	140	1.19184	0.00179798	0.0157072
M15643	POSITIVE REGULATION OF PROTEIN EXPORT FROM NUCLEUS													14	14	1.6044	0.00133102	0.0121925
M15710	GLYCOSYLATION							159	226	1.13791	0.00433247	0.0329801		161	226	1.14296	0.00290771	0.02344
M15781	RESPONSE TO CADMIUM ION													37	46	1.29049	0.00665139	0.0460129
M15802	SMALL GTPASE MEDIATED SIGNAL TRANSDUCTION							319	469	1.10011	0.00273113	0.0222737		318	469	1.08784	0.00704034	0.0486158
M15838	MAMMARY GLAND EPITHELIAL CELL PROLIFERATION													21	24	1.40385	0.00662486	0.0459956
M15862	NEGATIVE REGULATION OF DNA TEMPLATED TRANSCRIPTION ELONGATION							16	17	1.52226	0.00322876	0.0255433
M15867	NEGATIVE REGULATION OF RECEPTOR MEDIATED ENDOCYTOSIS							26	31	1.35653	0.00704219	0.0485847
M15907	NEGATIVE REGULATION OF VIRAL GENOME REPLICATION							36	44	1.32333	0.00357301	0.0279776
M15977	STRESS ACTIVATED PROTEIN KINASE SIGNALING CASCADE							167	240	1.12544	0.00704852	0.0485847
M16054	NEGATIVE REGULATION OF CYTOKINE PRODUCTION							168	239	1.13692	0.00363143	0.028406
M16127	NUCLEOTIDE SUGAR BIOSYNTHETIC PROCESS							15	16	1.51632	0.00494423	0.0368316		15	16	1.50412	0.00551889	0.0394618
M16214	RUFFLE ORGANIZATION							43	53	1.31223	0.00202957	0.017193
M16220	NEGATIVE REGULATION OF PROTEIN MATURATION							20	22	1.47037	0.00260074	0.0214156
M16418	POSITIVE REGULATION OF CHROMOSOME SEGREGATION													13	13	1.6044	0.0021365	0.0179992
M16419	RRNA METHYLATION							19	21	1.46337	0.00385536	0.0299132		19	21	1.4516	0.00439293	0.0332421
M16728	RESPONSE TO MOLECULE OF BACTERIAL ORIGIN							207	296	1.13109	0.00201682	0.0171419
M16741	GLYCOPROTEIN METABOLIC PROCESS													239	346	1.10824	0.00479629	0.0357296
M16788	LEUKOCYTE HOMEOSTASIS							62	82	1.22292	0.00579369	0.040747
M16889	REGULATION OF NUCLEAR TRANSCRIBED MRNA CATABOLIC PROCESS DEADENYLATION DEPENDENT DECAY							21	24	1.41523	0.00578807	0.040747
M16916	NUCLEOBASE BIOSYNTHETIC PROCESS							18	19	1.53228	0.00136529	0.0123004
M16967	RESPONSE TO NITRIC OXIDE							18	20	1.45567	0.00569222	0.0403247
M17914	NUCLEOTIDE SUGAR METABOLIC PROCESS							27	32	1.36469	0.00509403	0.0371878		27	32	1.35371	0.00597395	0.0424383
M22817	IRON SULFUR CLUSTER ASSEMBLY													22	25	1.41187	0.00464193	0.0346809
M23239	TOLL LIKE RECEPTOR 2 SIGNALING PATHWAY							16	17	1.52226	0.00322876	0.0255433		16	17	1.51002	0.00363291	0.0279606
M23304	HISTONE H4 K20 METHYLATION													13	13	1.6044	0.0021365	0.0179992
M23766	POSITIVE REGULATION OF TRANSCRIPTION BY RNA POLYMERASE III													17	18	1.51527	0.00238447	0.0195506
M23862	REGULATION OF PINOCYTOSIS													12	12	1.6044	0.0034293	0.0267157
M24512	TUMOR NECROSIS FACTOR SUPERFAMILY CYTOKINE PRODUCTION							114	153	1.20513	0.000597484	0.00612521		112	153	1.17446	0.00288608	0.0233139
M24749	RUFFLE ASSEMBLY							34	42	1.30933	0.00639525	0.0445631
M24909	POSITIVE REGULATION OF PLASMA MEMBRANE BOUNDED CELL PROJECTION ASSEMBLY							79	104	1.22861	0.00155708	0.0137692
M25178	REGULATION OF PROTEIN LOCALIZATION TO CILIUM							11	11	1.61741	0.00503617	0.0368357
M25240	POSITIVE REGULATION OF TORC1 SIGNALING							18	19	1.53228	0.00136529	0.0123004		18	19	1.51996	0.00156095	0.0138354
M25554	POSITIVE REGULATION OF CYSTEINE TYPE ENDOPEPTIDASE ACTIVITY							94	127	1.19713	0.00248127	0.0206314		94	127	1.18751	0.00351566	0.0273052
M29055	UBIQUINONE METABOLIC PROCESS							16	17	1.52226	0.00322876	0.0255433		16	17	1.51002	0.00363291	0.0279606
M29184	ENTRY INTO HOST							101	139	1.17524	0.00463747	0.035058		101	139	1.16579	0.00653374	0.0456944
M34041	HISTAMINE SECRETION													12	12	1.6044	0.0034293	0.0267157
M34092	REGULATION OF CHROMATIN ASSEMBLY													25	29	1.3831	0.00457738	0.0343326
M34180	REGULATION OF INNATE IMMUNE RESPONSE							143	195	1.1861	0.000441291	0.00470015		142	195	1.16833	0.00123388	0.0115092
M34236	CELLULAR RESPONSE TO MOLECULE OF BACTERIAL ORIGIN							134	180	1.20407	0.000220966	0.00259932		132	180	1.17656	0.00114187	0.0107464
M34271	CELLULAR OXIDANT DETOXIFICATION													66	86	1.23128	0.0031458	0.0251205
M3744	NOTCH SIGNALING PATHWAY							120	168	1.15529	0.00561087	0.0402322
M40536	INTEGRATED STRESS RESPONSE SIGNALING													19	21	1.4516	0.00439293	0.0332421
M42682	TRNA CATABOLIC PROCESS							11	11	1.61741	0.00503617	0.0368357		11	11	1.6044	0.00550417	0.0394618
M42776	PERK MEDIATED UNFOLDED PROTEIN RESPONSE													17	18	1.51527	0.00238447	0.0195506
M42791	LEUKOCYTE DEGRANULATION													51	66	1.23976	0.0070892	0.0488651
M42801	BIOLOGICAL PROCESS INVOLVED IN INTERSPECIES INTERACTION BETWEEN ORGANISMS							863	1295	1.07785	0.000102768	0.00131386		858	1295	1.06299	0.00124131	0.0115644
M4627	REGULATION OF CELL POPULATION PROLIFERATION							966	1491	1.0479	0.00715956	0.049173
M5017	REGULATION OF IMMUNE SYSTEM PROCESS							806	1205	1.08185	8.67598e-05	0.00113963		793	1205	1.05584	0.00506167	0.0374153
M6665	ACTIVATION OF CYSTEINE TYPE ENDOPEPTIDASE ACTIVITY INVOLVED IN APOPTOTIC PROCESS							53	69	1.24236	0.00598889	0.0420375
M8840	NEGATIVE REGULATION OF DNA BINDING							40	49	1.32033	0.00232838	0.0194234
M898	CYTOKINE MEDIATED SIGNALING PATHWAY							265	389	1.10183	0.00524874	0.0380633

## Sheet: Table S5
Supplementary Table 5: Feature Set Enrichment Analysis (FSEA) to evaluate GO terms enriched in differentially expressed genes comparing EP vs P, EP vs PF and P vs PF groups.
cerno: the CERNO statistic; N1: number of genes in the module; AUC: area under curve – main size estimate; cES: CERNO statistic divided by 2×N1; P.Value: P-value from the hypergeometric test; adj.P.Val: P-value adjusted for multiple testing using the Benjamini-Hochberg correction
		EP vs P							EP vs PF							P vs PF
ID	Title	cerno	N1	AUC	cES	P.Value	adj.P.Val		cerno	N1	AUC	cES	P.Value	adj.P.Val		cerno	N1	AUC	cES	P.Value	adj.P.Val
M14313	ACIDIC AMINO ACID TRANSPORT								172.586	60	0.609556	1.43822	0.00119107	0.02641
M17820	ACTIN FILAMENT BASED MOVEMENT								294.302	110	0.55298	1.33774	0.000601326	0.0161577
M9082	ACTIN FILAMENT BASED PROCESS								1603.52	717	0.523372	1.11821	0.00110341	0.025074
M14073	ACTIN MEDIATED CELL CONTRACTION								222.145	81	0.563681	1.37127	0.00120117	0.0265088
M23912	ACTIVATED T CELL PROLIFERATION								127.405	43	0.620808	1.48145	0.00250192	0.0431525
M19789	ACTIVATION OF IMMUNE RESPONSE	697.856	260	0.575077	1.34203	2.7478e-07	7.25608e-05		647.153	260	0.548264	1.24452	0.000116157	0.00487015
M6557	ACUTE INFLAMMATORY RESPONSE								317.614	96	0.579808	1.65424	3.06298e-08	8.0466e-06
M16862	ACUTE PHASE RESPONSE								158.611	38	0.640402	2.08698	9.08426e-08	1.93242e-05
M13847	ADAPTIVE IMMUNE RESPONSE	1160.09	420	0.592833	1.38106	1.20649e-12	2.1027e-09		1053.48	420	0.53426	1.25415	6.52889e-07	9.09059e-05
M16548	ADAPTIVE IMMUNE RESPONSE BASED ON SOMATIC RECOMBINATION OF IMMUNE RECEPTORS BUILT FROM IMMUNOGLOBULIN SUPERFAMILY DOMAINS	745.882	266	0.598491	1.40203	2.31565e-09	1.10833e-06		716.114	266	0.567224	1.34608	1.5318e-07	2.8611e-05
M14300	ALPHA BETA T CELL ACTIVATION	381.766	141	0.589761	1.35378	6.80356e-05	0.00643231		366.962	141	0.561797	1.30128	0.000486816	0.0140152
M10942	ALPHA BETA T CELL DIFFERENTIATION	290.998	105	0.604539	1.3857	0.00018103	0.013726		284.916	105	0.559779	1.35675	0.000441656	0.0133158
M22784	AMINE TRANSPORT								251.181	91	0.557809	1.38012	0.000516235	0.0145343
M42943	AMINO ACID IMPORT ACROSS PLASMA MEMBRANE								129.688	43	0.592064	1.508	0.00163877	0.0320145
M8071	ANATOMICAL STRUCTURE FORMATION INVOLVED IN MORPHOGENESIS								2313.06	1021	0.531316	1.13274	2.2763e-05	0.00151582
M42640	ANION TRANSPORT								1062.51	466	0.52109	1.14003	0.00182111	0.0344347
M24310	ANTIFUNGAL INNATE IMMUNE RESPONSE								62.287	17	0.606962	1.83197	0.00217234	0.0392353
M11047	ANTIGEN RECEPTOR MEDIATED SIGNALING PATHWAY	461.219	151	0.60414	1.52722	9.32064e-09	3.24443e-06
M23832	ASTROCYTE ACTIVATION								69.2464	19	0.576245	1.82227	0.00145043	0.0296938
M16698	ASTROCYTE DEVELOPMENT								127.329	37	0.599079	1.72066	0.000116176	0.00487015
M13469	ASTROCYTE DIFFERENTIATION								211.937	72	0.591682	1.47179	0.000197898	0.00718247
M10657	B CELL ACTIVATION	673.837	243	0.570464	1.3865	3.18676e-08	9.85211e-06
M10425	B CELL HOMEOSTASIS	94.4461	28	0.636638	1.68654	0.00100326	0.046774
M12033	B CELL MEDIATED IMMUNITY	353.201	131	0.568699	1.34809	0.000143888	0.0117223
M11204	B CELL PROLIFERATION	226.657	82	0.580983	1.38205	0.000865946	0.0422383
M16382	B CELL RECEPTOR SIGNALING PATHWAY	187.499	55	0.600487	1.70454	5.85479e-06	0.000934084
M10444	BEHAVIOR								1250.55	546	0.525442	1.14519	0.000566596	0.0156642
M16534	BIOLOGICAL ADHESION	2885.61	1324	0.530819	1.08973	0.00073291	0.037681		3089.57	1324	0.531132	1.16675	3.99047e-09	1.52795e-06
M42801	BIOLOGICAL PROCESS INVOLVED IN INTERSPECIES INTERACTION BETWEEN ORGANISMS	2888.62	1261	0.52951	1.14537	3.89424e-07	9.9407e-05		2865.33	1261	0.521435	1.13614	1.74118e-06	0.000196088
M13415	BLOOD VESSEL MORPHOGENESIS								1300.06	559	0.529394	1.16285	0.000119873	0.00498906
M12864	BONE MINERALIZATION								299.805	112	0.556928	1.33842	0.000532188	0.01482
M15680	CALCIUM ION TRANSMEMBRANE TRANSPORT								638.126	268	0.536882	1.19053	0.00153525	0.0307157
M40348	CALCIUM ION TRANSPORT								865.221	362	0.531965	1.19506	0.000222899	0.00775948
M40454	CARBOXYLIC ACID TRANSPORT								611.422	252	0.527804	1.21314	0.000711825	0.0184785
M24087	CARDIAC MUSCLE CONTRACTION								280.019	107	0.537294	1.3085	0.00162403	0.0318078
M10512	CARTILAGE DEVELOPMENT								457.864	186	0.550961	1.23082	0.00154885	0.0308276
M11869	CATION TRANSPORT								2321.78	1048	0.513314	1.10772	0.000362996	0.011209
M12491	CD4 POSITIVE ALPHA BETA T CELL ACTIVATION	265.03	91	0.609556	1.45621	5.70628e-05	0.00567516		269.813	91	0.607186	1.48249	2.52718e-05	0.00165372
M23381	CD4 POSITIVE ALPHA BETA T CELL CYTOKINE PRODUCTION								78.7923	16	0.686454	2.46226	8.02134e-06	0.000675027
M29177	CD4 POSITIVE ALPHA BETA T CELL DIFFERENTIATION	234.123	77	0.631799	1.52028	3.33229e-05	0.00375274		239.372	77	0.614544	1.55437	1.25687e-05	0.000962513
M22939	CD40 SIGNALING PATHWAY	61.6807	15	0.757956	2.05602	0.000573533	0.0330518
M6709	CELL ACTIVATION	2256.67	913	0.552886	1.23585	1.53211e-11	1.46662e-08		2153.54	913	0.526822	1.17937	1.39623e-07	2.67309e-05
M12069	CELL ACTIVATION INVOLVED IN IMMUNE RESPONSE	626.719	252	0.564083	1.24349	0.000152883	0.011826		670.887	252	0.572052	1.33112	8.41684e-07	0.000111131
M12087	CELL CELL ADHESION	1778.95	790	0.539923	1.12591	0.000322072	0.021261		1788.92	790	0.525164	1.13223	0.00017443	0.00648438
M11874	CELL CELL SIGNALING								3214.64	1449	0.517394	1.10926	2.84513e-05	0.00180066
M10536	CELL CHEMOTAXIS	683.423	273	0.560887	1.25169	5.37098e-05	0.00541197		793.844	273	0.569799	1.45393	1.86445e-11	2.85559e-08
M15770	CELL KILLING								378.547	133	0.599971	1.42311	6.7682e-06	0.000609775		386.513	134	0.604228	1.44221	2.7866e-06	0.0111168
M40389	CELL MIGRATION								2965.15	1315	0.520015	1.12743	4.34742e-06	0.000416157
M15168	CELLULAR DEFENSE RESPONSE	153.223	43	0.648707	1.78167	1.12804e-05	0.00154259
M5826	CELLULAR HOMEOSTASIS								1795.66	792	0.521616	1.13362	0.000149231	0.00598332
M22480	CELLULAR ION HOMEOSTASIS								1339.1	581	0.521918	1.15241	0.000219313	0.00770414
M13306	CELLULAR PROTEIN CATABOLIC PROCESS	1687.57	752	0.541751	1.12205	0.000614931	0.0343733
M10812	CELLULAR RESPONSE TO BIOTIC STIMULUS								579.071	201	0.575134	1.44047	1.58302e-08	4.33119e-06
M13636	CELLULAR RESPONSE TO DNA DAMAGE STIMULUS	1672.32	747	0.550561	1.11936	0.000808239	0.0396762
M42917	CELLULAR RESPONSE TO INTERLEUKIN 1	250.458	89	0.622893	1.40707	0.000279902	0.0189242		274.793	89	0.602142	1.54378	4.29826e-06	0.000416157
M10653	CELLULAR RESPONSE TO LIPID								1200.85	491	0.537479	1.22286	1.84977e-06	0.000205297
M34236	CELLULAR RESPONSE TO MOLECULE OF BACTERIAL ORIGIN	438.222	174	0.567996	1.25926	0.00071871	0.0374414		522.394	174	0.581186	1.50113	3.92854e-09	1.52795e-06
M11609	CELLULAR RESPONSE TO OXYGEN CONTAINING COMPOUND								2249.42	1021	0.512332	1.10157	0.000810317	0.0202042
M42745	CELLULAR RESPONSE TO STRESS	3671.44	1692	0.537048	1.08494	0.00032752	0.021261
M40497	CELLULAR RESPONSE TO UV A								39.5024	7	0.70294	2.8216	0.000304906	0.00972903
M17520	CHEMICAL HOMEOSTASIS								2360.76	1032	0.523359	1.14378	4.82981e-06	0.000456625
M23107	CHEMOKINE PRODUCTION								230.805	85	0.52623	1.35768	0.00132522	0.0280346
M16442	CIRCULATORY SYSTEM DEVELOPMENT								2237.83	989	0.528643	1.13136	3.54353e-05	0.00214337
M10531	CIRCULATORY SYSTEM PROCESS								1205.2	511	0.523674	1.17926	5.97689e-05	0.00296727
M22974	COLLAGEN CATABOLIC PROCESS								125.061	35	0.607562	1.78659	5.82649e-05	0.00293832
M23167	COLLAGEN METABOLIC PROCESS								252.426	85	0.583527	1.48486	4.1358e-05	0.00238135
M12406	COMPLEMENT ACTIVATION								152.751	52	0.595197	1.46876	0.00132206	0.0280346
M29297	COMPLEMENT DEPENDENT CYTOTOXICITY								43.1272	10	0.575162	2.15636	0.00196662	0.03629
M24786	CONNECTIVE TISSUE REPLACEMENT								46.6668	9	0.643418	2.5926	0.000236966	0.00810126
M42595	CONNECTIVE TISSUE REPLACEMENT INVOLVED IN INFLAMMATORY RESPONSE WOUND HEALING								31.6423	5	0.585054	3.16423	0.000459258	0.0135791
M11794	COPPER ION TRANSPORT								57.9986	14	0.74372	2.07138	0.000729014	0.0187342
M898	CYTOKINE MEDIATED SIGNALING PATHWAY	979.274	377	0.581237	1.29877	5.08219e-08	1.44146e-05		1000.71	377	0.550419	1.32721	3.62294e-09	1.52795e-06
M13156	CYTOKINE PRODUCTION	1527.96	634	0.541552	1.20501	5.88965e-07	0.000125286		1518.35	634	0.529756	1.19744	1.36339e-06	0.000165727
M14635	CYTOKINE PRODUCTION INVOLVED IN IMMUNE RESPONSE								244.045	88	0.534977	1.38662	0.000523884	0.01466
M3458	DEFENSE RESPONSE	3092.38	1319	0.533147	1.17224	1.44554e-09	7.90712e-07		3157.61	1319	0.529044	1.19697	7.89007e-12	1.51055e-08		2881.75	1306	0.519038	1.10327	0.000147294	0.0418703
M16270	DEFENSE RESPONSE TO FUNGUS								112.834	36	0.598622	1.56713	0.00150501	0.0304904
M13838	DEFENSE RESPONSE TO GRAM NEGATIVE BACTERIUM								167.553	60	0.539985	1.39628	0.00272063	0.0459925
M12514	DEFENSE RESPONSE TO OTHER ORGANISM	1934.11	822	0.532123	1.17647	7.91177e-07	0.000159443		1815.63	822	0.513629	1.1044	0.00182783	0.0344767
M13852	DICARBOXYLIC ACID TRANSPORT								234.488	86	0.585197	1.3633	0.00108694	0.025074
M14129	DIVALENT INORGANIC CATION HOMEOSTASIS								1014.21	436	0.524783	1.16309	0.000573224	0.0157905
M11562	DNA DEALKYLATION	83.1764	23	0.65612	1.80818	0.000647908	0.0353756									98.2267	23	0.704378	2.13536	1.18181e-05	0.0268949
M12430	DNA MODIFICATION															294.576	104	0.59248	1.41623	7.26634e-05	0.032392
M23315	ECTOPIC GERM CELL PROGRAMMED CELL DEATH								30.8509	5	0.813323	3.08509	0.000620927	0.0165106
M7793	EMBRYO IMPLANTATION								160.283	53	0.575792	1.5121	0.00052453	0.01466
M12937	ENSHEATHMENT OF NEURONS								324.492	126	0.583068	1.28766	0.0013864	0.0289293
M284	ENZYME LINKED RECEPTOR PROTEIN SIGNALING PATHWAY								1961.6	876	0.534431	1.11963	0.000313263	0.00995423
M14182	EPITHELIAL CELL APOPTOTIC PROCESS	264.446	96	0.554815	1.37732	0.000409182	0.0252311		258.555	96	0.550083	1.34664	0.000963547	0.0231312
M817	EPITHELIAL TO MESENCHYMAL TRANSITION								374.735	150	0.553136	1.24912	0.00214627	0.0388561
M12775	ERBB SIGNALING PATHWAY								287.329	112	0.586953	1.28272	0.00271948	0.0459925
M16677	ERK1 AND ERK2 CASCADE								698.526	295	0.537563	1.18394	0.00133589	0.0281051
M40441	ESTABLISHMENT OF PROTEIN LOCALIZATION	3273.08	1493	0.537444	1.09614	0.000152751	0.011826
M24443	ESTABLISHMENT OF PROTEIN LOCALIZATION TO CHROMATIN	37.4518	7	0.748945	2.67513	0.000630003	0.0349606
M1231	EXOCYTOSIS								777.561	330	0.538311	1.17812	0.00103672	0.0243534
M42984	EXPORT FROM CELL								1780.55	750	0.536512	1.18703	6.31121e-07	8.95023e-05
M40442	EXTERNAL ENCAPSULATING STRUCTURE ORGANIZATION								795.05	295	0.581878	1.34754	3.15223e-08	8.0466e-06
M14816	EXTRACELLULAR MATRIX DISASSEMBLY								199.422	56	0.63998	1.78056	7.25651e-07	9.92327e-05
M14158	FAT CELL DIFFERENTIATION								514.746	208	0.536161	1.23737	0.000669561	0.0176203
M16181	FATTY ACID DERIVATIVE METABOLIC PROCESS								167.902	56	0.633732	1.49912	0.000497693	0.0142214
M17829	FATTY ACID METABOLIC PROCESS								766.82	317	0.554673	1.2095	0.000219273	0.00770414
M17480	FEEDING BEHAVIOR								246.244	88	0.557095	1.39912	0.000373635	0.0114452
M22176	FEVER GENERATION								73.4734	10	0.833711	3.67367	4.88655e-08	1.16941e-05		55.9356	10	0.81219	2.79678	2.97246e-05	0.0273375
M6402	G PROTEIN COUPLED RECEPTOR SIGNALING PATHWAY COUPLED TO CYCLIC NUCLEOTIDE SECOND MESSENGER								152.857	51	0.55113	1.4986	0.000837327	0.0207516
M11130	GLIAL CELL DEVELOPMENT								302.444	104	0.594117	1.45406	2.03786e-05	0.00136894
M15366	GLIAL CELL DIFFERENTIATION								491.887	201	0.555958	1.2236	0.00142426	0.0294328
M22725	GLIAL CELL PROLIFERATION								114.314	37	0.594428	1.54478	0.00183947	0.034611
M3208	GLIOGENESIS								621.323	263	0.5446	1.18122	0.00256818	0.0439981
M34241	GRANULOCYTE CHEMOTAXIS	302.696	106	0.588192	1.42781	4.25981e-05	0.00453078		358.112	106	0.598332	1.68921	1.38819e-09	7.64255e-07
M23108	GRANULOCYTE MACROPHAGE COLONY STIMULATING FACTOR PRODUCTION								62.5611	16	0.635379	1.95503	0.000980082	0.0234412
M13368	GRANULOCYTE MIGRATION	349.202	128	0.575011	1.36407	9.46685e-05	0.00863062		417.748	128	0.577973	1.63183	6.80149e-10	4.34048e-07
M15398	HEART GROWTH								200.65	74	0.588561	1.35574	0.0025897	0.0441691
M23033	HEAT GENERATION								80.4717	15	0.698535	2.68239	1.68958e-06	0.000193117
M17351	HOMEOSTATIC PROCESS								3459.47	1575	0.512502	1.09824	7.64183e-05	0.00356836
M11292	HORMONE TRANSPORT								624.635	265	0.529025	1.17856	0.00280346	0.0471843
M13774	HUMORAL IMMUNE RESPONSE								469.233	178	0.544262	1.31807	5.08256e-05	0.00276044
M14818	IMMUNE EFFECTOR PROCESS	1290.3	515	0.554557	1.25272	4.99135e-08	1.44146e-05		1323.02	515	0.555883	1.28449	1.39718e-09	7.64255e-07
M19817	IMMUNE RESPONSE	3239.44	1347	0.54642	1.20246	1.37288e-12	2.1027e-09		3165.82	1347	0.529371	1.17514	5.44921e-10	4.173e-07
M42607	IMMUNE RESPONSE REGULATING CELL SURFACE RECEPTOR SIGNALING PATHWAY	641.846	212	0.6097	1.51379	3.84409e-11	2.94381e-08		536.347	212	0.550829	1.26497	0.000169009	0.00634448
M22284	IMMUNE RESPONSE REGULATING SIGNALING PATHWAY	1004.9	353	0.5938	1.42337	8.06758e-13	2.05938e-09		855.442	353	0.538951	1.21167	9.05266e-05	0.00403054
M3457	IMMUNE SYSTEM DEVELOPMENT	1929.72	867	0.533022	1.11287	0.000646907	0.0353756		1990.76	867	0.531489	1.14807	1.50387e-05	0.00108648
M10617	INFLAMMATORY RESPONSE	1612.69	648	0.553771	1.24436	3.55249e-09	1.60029e-06		1792.41	648	0.559531	1.38303	1.17735e-18	9.01615e-15		1480.56	642	0.529413	1.15309	0.000103651	0.0392634
M3064	INNATE IMMUNE RESPONSE	1528.09	643	0.53406	1.18825	3.14848e-06	0.000535801		1442.79	643	0.515767	1.12192	0.00140748	0.0292557
M34053	INNATE IMMUNE RESPONSE ACTIVATING SIGNAL TRANSDUCTION								73.7974	21	0.62687	1.75708	0.00175403	0.0336615
M22192	INNER CELL MASS CELL DIFFERENTIATION	32.8878	6	0.694942	2.74065	0.0010078	0.046774
M16879	INOSITOL LIPID MEDIATED SIGNALING								407.266	161	0.539855	1.2648	0.000880314	0.0215382
M29148	INOSITOL TRISPHOSPHATE METABOLIC PROCESS								45.1179	11	0.723077	2.05082	0.00256391	0.0439981
M6428	INTERFERON GAMMA PRODUCTION	291.721	97	0.584088	1.50372	7.0222e-06	0.00105443
M11670	INTERLEUKIN 1 PRODUCTION								232.762	85	0.556656	1.36919	0.000993676	0.023559
M23114	INTERLEUKIN 10 PRODUCTION								160.291	50	0.605455	1.60291	0.000123301	0.00510401
M6766	INTERLEUKIN 2 PRODUCTION	172.172	58	0.571778	1.48424	0.000554229	0.0326484
M34129	INTERLEUKIN 21 PRODUCTION								15.8098	1	0.999693	7.90489	0.000368936	0.0113466
M24341	INTERLEUKIN 6 MEDIATED SIGNALING PATHWAY								70.9208	18	0.685274	1.97002	0.000456924	0.0135625
M23123	INTERLEUKIN 6 PRODUCTION								333.565	127	0.537458	1.31325	0.000585438	0.0158982
M18749	INTERLEUKIN 8 PRODUCTION								218.631	75	0.543188	1.45754	0.000217087	0.00769654
M14716	ION HOMEOSTASIS								1626.58	691	0.52635	1.17697	5.04067e-06	0.000470749
M42639	ION TRANSPORT								3067.3	1376	0.518691	1.11457	2.00718e-05	0.00136262
M13069	JNK CASCADE	430.871	167	0.580562	1.29003	0.000268002	0.0183246
M22433	L SERINE METABOLIC PROCESS								41.0621	9	0.794587	2.28123	0.00149264	0.0303201
M14645	LEUKOCYTE CELL CELL ADHESION	843.563	327	0.570381	1.28985	7.01796e-07	0.000145253		820.953	327	0.552295	1.25528	8.88139e-06	0.00072355
M11916	LEUKOCYTE CHEMOTAXIS	540.125	207	0.565322	1.30465	2.83518e-05	0.00328967		641.98	207	0.58153	1.55068	4.21041e-12	1.07478e-08
M42791	LEUKOCYTE DEGRANULATION								190.255	65	0.597577	1.4635	0.000452946	0.0135306
M803	LEUKOCYTE DIFFERENTIATION	1229.89	498	0.554732	1.23483	4.95805e-07	0.000111673		1239.87	498	0.539768	1.24485	1.81601e-07	3.23419e-05		1168.49	493	0.551084	1.18508	4.91051e-05	0.0273375
M16788	LEUKOCYTE HOMEOSTASIS	255.548	82	0.609045	1.55822	6.15436e-06	0.000961838
M11242	LEUKOCYTE MEDIATED CYTOTOXICITY								286.714	100	0.616833	1.43357	5.58226e-05	0.00292076		286.322	101	0.602445	1.41743	8.69174e-05	0.0350323
M11678	LEUKOCYTE MEDIATED IMMUNITY	880.338	334	0.57157	1.31787	5.62298e-08	1.53788e-05		893.33	334	0.575242	1.33732	1.07038e-08	3.41539e-06
M12269	LEUKOCYTE MIGRATION	832.396	340	0.555939	1.22411	5.2995e-05	0.00541114		969.214	340	0.568754	1.42531	1.67658e-12	6.41963e-09
M16132	LEUKOCYTE MIGRATION INVOLVED IN INFLAMMATORY RESPONSE								68.4381	19	0.598161	1.801	0.00177763	0.0339478
M12516	LEUKOCYTE PROLIFERATION	792.319	289	0.587509	1.37079	6.81471e-09	2.60935e-06		696.874	289	0.535982	1.20566	0.000481555	0.0139687
M29313	LIPID EXPORT FROM CELL								136.559	40	0.589564	1.70699	8.4144e-05	0.00385853
M15749	LIPID LOCALIZATION								895.195	385	0.527795	1.16259	0.00114851	0.0257927
M15541	LIPID STORAGE								210.746	71	0.603376	1.48412	0.000159629	0.00619052
M14323	LIPOPOLYSACCHARIDE MEDIATED SIGNALING PATHWAY								177.08	56	0.590563	1.58107	8.70693e-05	0.00396891
M24598	LIVER MORPHOGENESIS								80.6918	22	0.660128	1.8339	0.000617384	0.0164736
M40425	LOCOMOTION								3609.49	1639	0.514846	1.10113	3.56584e-05	0.00214337
M2297	LYMPHOCYTE ACTIVATION	1757.66	648	0.581676	1.35622	1.37415e-16	1.05233e-12		1560.94	648	0.53399	1.20443	4.80966e-07	6.9495e-05
M16140	LYMPHOCYTE ACTIVATION INVOLVED IN IMMUNE RESPONSE	445.313	171	0.582731	1.30209	0.000138715	0.0114223		452.222	171	0.569214	1.32229	5.75521e-05	0.00293832
M14280	LYMPHOCYTE CHEMOTAXIS	168.048	50	0.576504	1.68048	2.42847e-05	0.00286111		166.328	50	0.607403	1.66328	3.51164e-05	0.00214337
M11050	LYMPHOCYTE COSTIMULATION	136.778	42	0.649727	1.62831	0.000243432	0.0169473
M11008	LYMPHOCYTE HOMEOSTASIS	202.194	59	0.631885	1.71351	2.26937e-06	0.000394973
M12663	LYMPHOCYTE MEDIATED IMMUNITY	693.876	247	0.593115	1.40461	6.71195e-09	2.60935e-06		667.449	247	0.586595	1.35111	2.87125e-07	4.67831e-05
M15399	LYMPHOCYTE MIGRATION	296.956	102	0.574306	1.45567	2.28269e-05	0.00274076		291.762	102	0.593434	1.43021	5.33673e-05	0.00281853
M11871	MACROAUTOPHAGY	687.042	287	0.561383	1.19694	0.000791992	0.0393836
M1112	MACROMOLECULE CATABOLIC PROCESS	2695.13	1227	0.533086	1.09826	0.000411842	0.0252311
M13410	MACROPHAGE ACTIVATION								239.482	89	0.556654	1.3454	0.0014462	0.0296918
M12798	MAINTENANCE OF LOCATION								677.507	282	0.54139	1.20125	0.000697141	0.0182199
M40318	MAPK CASCADE	1606.07	703	0.539709	1.1423	0.00014735	0.011826		1635.22	703	0.538314	1.16303	1.89248e-05	0.00130564
M12306	MAST CELL ACTIVATION								176.873	62	0.562546	1.4264	0.00129216	0.0279721
M14993	MEIOTIC CELL CYCLE PROCESS															503.248	192	0.579975	1.31054	3.94658e-05	0.0273375
M15414	MEMBRANE INVAGINATION	224.169	73	0.596008	1.53541	3.40541e-05	0.00377951
M24069	METAL ION HOMEOSTASIS								1376.2	571	0.533303	1.20508	1.97247e-06	0.000215788
M10905	METAL ION TRANSPORT								1783.49	778	0.522972	1.1462	4.68402e-05	0.00259929
M40321	MICROGLIAL CELL ACTIVATION								137.972	41	0.628919	1.68259	0.000108998	0.00472721
M11574	MONOCARBOXYLIC ACID METABOLIC PROCESS								1155.12	486	0.53937	1.18839	4.20041e-05	0.0024005
M15503	MONOCYTE CHEMOTAXIS								193.88	59	0.612886	1.64305	1.33938e-05	0.000986249
M25144	MONONUCLEAR CELL DIFFERENTIATION	986.087	388	0.566091	1.27073	4.06531e-07	0.000100426		954.025	388	0.531943	1.22941	1.16876e-05	0.000904074
M24504	MONONUCLEAR CELL MIGRATION	456.093	176	0.559242	1.29572	0.000149312	0.011826		507.97	176	0.592177	1.4431	9.59989e-08	1.98692e-05
M14200	MULTI MULTICELLULAR ORGANISM PROCESS								465.871	177	0.557452	1.31602	5.83212e-05	0.00293832
M11549	MUSCLE CELL PROLIFERATION								462.039	176	0.548821	1.31261	7.10297e-05	0.00337854
M12628	MUSCLE CONTRACTION								743.457	277	0.545051	1.34198	1.18735e-07	2.33148e-05
M14930	MUSCLE SYSTEM PROCESS								916.381	352	0.541646	1.30168	1.04466e-07	2.10526e-05
M42596	MYELOID CELL ACTIVATION INVOLVED IN IMMUNE RESPONSE								242.361	86	0.590824	1.40908	0.00032748	0.010278
M16283	MYELOID DENDRITIC CELL ACTIVATION	98.5739	27	0.690295	1.82544	0.000203408	0.0146155
M12762	MYELOID LEUKOCYTE ACTIVATION								558.173	204	0.557327	1.36807	1.03985e-06	0.00013272
M14205	MYELOID LEUKOCYTE MEDIATED IMMUNITY								267.794	95	0.563481	1.40944	0.000171126	0.00639259
M10503	MYELOID LEUKOCYTE MIGRATION								608.065	198	0.579066	1.53552	3.48026e-11	4.44197e-08
M14057	NATURAL KILLER CELL ACTIVATION	200.797	70	0.602643	1.43426	0.000579396	0.0331121		196.99	70	0.587598	1.40707	0.00107651	0.0249816
M13937	NATURAL KILLER CELL MEDIATED IMMUNITY	157.357	53	0.616234	1.4845	0.000895264	0.0432779		151.826	53	0.644769	1.43232	0.00235279	0.0414199
M11141	NEGATIVE REGULATION OF B CELL ACTIVATION	109.598	32	0.651015	1.71247	0.000339075	0.0218204
M14878	NEGATIVE REGULATION OF CELL ACTIVATION	466.908	188	0.56421	1.24178	0.000954377	0.0456788		479.054	188	0.555843	1.27408	0.000246362	0.00838506
M17747	NEGATIVE REGULATION OF CELL ADHESION								616.294	258	0.547113	1.19437	0.00153619	0.0307157
M13898	NEGATIVE REGULATION OF CELL DEATH								1917.39	854	0.521512	1.1226	0.000272937	0.00885659
M16248	NEGATIVE REGULATION OF CELL KILLING								62.7337	17	0.691931	1.84511	0.0019361	0.0358998
M16054	NEGATIVE REGULATION OF CYTOKINE PRODUCTION	569.47	232	0.531387	1.22731	0.000574025	0.0330518		552.076	232	0.527791	1.18982	0.00299995	0.0492996
M13454	NEGATIVE REGULATION OF DEFENSE RESPONSE								508.691	199	0.551356	1.27812	0.000140445	0.00572089
M12488	NEGATIVE REGULATION OF EPITHELIAL CELL APOPTOTIC PROCESS	147.307	45	0.58094	1.63674	0.000132191	0.0111244		135.324	45	0.562152	1.5036	0.00142591	0.0294328
M40376	NEGATIVE REGULATION OF GENE EXPRESSION	1939.55	869	0.528981	1.11597	0.000473418	0.0283237
M42924	NEGATIVE REGULATION OF GRANULOCYTE CHEMOTAXIS								23.8133	4	0.738084	2.97666	0.00246293	0.042769
M43047	NEGATIVE REGULATION OF HEPATOCYTE APOPTOTIC PROCESS	30.6239	5	0.831701	3.06239	0.000676758	0.0359904		26.7823	5	0.839451	2.67823	0.00281897	0.0472378
M14214	NEGATIVE REGULATION OF I KAPPAB KINASE NF KAPPAB SIGNALING								125.375	42	0.601485	1.49256	0.00232317	0.0411824
M15641	NEGATIVE REGULATION OF IMMUNE RESPONSE								367.758	146	0.551932	1.25945	0.00171861	0.0330681
M3748	NEGATIVE REGULATION OF IMMUNE SYSTEM PROCESS	893.015	363	0.562043	1.23005	2.03884e-05	0.00255958		873.123	363	0.54427	1.20265	0.000133976	0.00548657
M13807	NEGATIVE REGULATION OF INFLAMMATORY RESPONSE								358.145	129	0.562828	1.38816	3.61054e-05	0.00214337
M15323	NEGATIVE REGULATION OF LEUKOCYTE CHEMOTAXIS								75.0905	21	0.648999	1.78787	0.00127902	0.0278259
M14609	NEGATIVE REGULATION OF LIPID STORAGE								71.0118	18	0.703526	1.97255	0.000445775	0.0133872
M23970	NEGATIVE REGULATION OF LYMPHOCYTE ACTIVATION	379.55	140	0.592714	1.35554	6.70389e-05	0.0064173		364.703	140	0.565249	1.30251	0.000485629	0.0140152
M10753	NEGATIVE REGULATION OF MUSCLE CONTRACTION								84.1453	22	0.557492	1.91239	0.000255113	0.00844506
M11357	NEGATIVE REGULATION OF NATURAL KILLER CELL MEDIATED IMMUNITY															59.3838	11	0.701706	2.69926	2.75557e-05	0.0273375
M12742	NEGATIVE REGULATION OF NF KAPPAB TRANSCRIPTION FACTOR ACTIVITY	224.039	76	0.617906	1.47394	0.000129869	0.0110504
M23226	NEGATIVE REGULATION OF OSTEOBLAST PROLIFERATION								38.8688	9	0.732544	2.15938	0.00296748	0.04919
M15361	NEGATIVE REGULATION OF PHOSPHORYLATION								770.568	333	0.539366	1.15701	0.00301982	0.0495198
M12015	NEGATIVE REGULATION OF RESPONSE TO BIOTIC STIMULUS															257.384	90	0.58818	1.42991	0.000135539	0.0417554
M16887	NEGATIVE REGULATION OF RESPONSE TO EXTERNAL STIMULUS								820.257	341	0.53442	1.20272	0.000204212	0.00734206
M1310	NEGATIVE REGULATION OF SECRETION								343.078	133	0.579411	1.28977	0.000991484	0.023559
M12732	NEGATIVE REGULATION OF SYNAPTIC TRANSMISSION								187.203	65	0.554809	1.44002	0.000762021	0.0193872
M12214	NEGATIVE REGULATION OF TISSUE REMODELING								73.9702	21	0.585768	1.7612	0.00168205	0.0325527
M12424	NEGATIVE REGULATION OF TRANSPORT								835.51	360	0.536303	1.16043	0.00179429	0.0340115
M14209	NEGATIVE T CELL SELECTION	53.6229	12	0.778542	2.23429	0.00047846	0.0284035
M24927	NEUROINFLAMMATORY RESPONSE								132.599	35	0.57649	1.89427	9.27943e-06	0.00074802
M24333	NEURON CELLULAR HOMEOSTASIS								103.229	32	0.615387	1.61295	0.00137422	0.0287535
M15850	NEURON DEATH	742.844	312	0.541362	1.19045	0.000711104	0.0372989
M10809	NEURON MATURATION								120.709	40	0.59416	1.50886	0.00222938	0.0398892
M34121	NEUTROPHIL CHEMOTAXIS	260.02	84	0.609223	1.54774	6.73916e-06	0.00103217		304.044	84	0.612857	1.80979	6.54102e-10	4.34048e-07
M42600	NEUTROPHIL MEDIATED IMMUNITY								110.395	35	0.586177	1.57707	0.00148703	0.0302864
M25402	NEUTROPHIL MIGRATION	301.376	103	0.592893	1.46299	1.63049e-05	0.00215282		355.083	103	0.5879	1.7237	5.06126e-10	4.173e-07
M13738	NIK NF KAPPAB SIGNALING	334.275	115	0.610583	1.45337	8.3207e-06	0.00120226		327.517	115	0.585799	1.42399	2.47841e-05	0.00163618
M13518	ORGAN GROWTH								382.616	148	0.566732	1.29262	0.000502985	0.0143188
M13128	ORGANIC ACID CATABOLIC PROCESS								525.753	216	0.561677	1.21702	0.00132119	0.0280346
M14117	ORGANIC ACID METABOLIC PROCESS								1827.26	805	0.532159	1.13494	0.00011638	0.00487015
M11909	ORGANIC ACID TRANSPORT								687.956	286	0.532018	1.20272	0.000597443	0.0161577
M13556	ORGANIC ANION TRANSPORT								763.553	322	0.525225	1.18564	0.000780273	0.0197206
M11251	ORGANIC HYDROXY COMPOUND METABOLIC PROCESS								1048.57	459	0.530935	1.14224	0.00169963	0.0327853
M14199	OSSIFICATION								932.517	380	0.548504	1.227	1.69675e-05	0.00120312
M11227	OSTEOBLAST DIFFERENTIATION								551.228	214	0.562328	1.28792	5.08237e-05	0.00276044
M16135	OSTEOCLAST DIFFERENTIATION								232.243	88	0.575721	1.31956	0.00287254	0.0479257
M13057	OVULATION								85.9501	21	0.665978	2.04643	7.4507e-05	0.00350116
M11148	OXIDATIVE DEMETHYLATION	54.0429	13	0.701212	2.07857	0.00100262	0.046774
M15054	PARAXIAL MESODERM DEVELOPMENT								59.1135	16	0.649135	1.8473	0.0024567	0.042769
M12167	PATTERN RECOGNITION RECEPTOR SIGNALING PATHWAY	410.719	160	0.563832	1.2835	0.000450358	0.0271563
M42603	PEPTIDE ANTIGEN ASSEMBLY WITH MHC PROTEIN COMPLEX															56.8373	12	0.881106	2.36822	0.000176079	0.0481575
M19329	PEPTIDYL TYROSINE MODIFICATION								886.623	348	0.550009	1.27388	1.16171e-06	0.00014349
M16307	PHAGOCYTOSIS	597.365	222	0.570105	1.34542	1.48826e-06	0.000277977		551.931	222	0.549184	1.24309	0.000354505	0.0110358
M16726	PHAGOCYTOSIS RECOGNITION	111.373	32	0.552223	1.74021	0.000225668	0.0158548
M16656	PHOSPHATIDYLINOSITOL 3 KINASE SIGNALING								331.669	127	0.54835	1.30578	0.000747964	0.019093
M15400	PHOSPHOLIPASE C ACTIVATING G PROTEIN COUPLED RECEPTOR SIGNALING PATHWAY								231.447	87	0.53016	1.33016	0.0023368	0.0413284
M42685	PHOSPHORYLATION	3719.25	1682	0.53479	1.1056	1.36202e-05	0.00182988		3659.49	1682	0.518417	1.08784	0.000223929	0.00775948
M11700	POSITIVE REGULATION OF ACUTE INFLAMMATORY RESPONSE								123.227	22	0.689224	2.80062	1.96015e-09	9.38178e-07		94.7396	22	0.702823	2.15317	1.4048e-05	0.0268949
M10368	POSITIVE REGULATION OF ADAPTIVE IMMUNE RESPONSE								277.111	100	0.567568	1.38555	0.000250076	0.00839948
M16717	POSITIVE REGULATION OF ANION TRANSPORT								137.08	45	0.573045	1.52311	0.00102465	0.0241704
M16078	POSITIVE REGULATION OF B CELL ACTIVATION	255.757	83	0.583037	1.5407	9.41102e-06	0.00131036
M12807	POSITIVE REGULATION OF CALCIUM ION TRANSMEMBRANE TRANSPORT								185.078	59	0.605933	1.56846	7.87536e-05	0.00365512
M12908	POSITIVE REGULATION OF CALCIUM ION TRANSMEMBRANE TRANSPORTER ACTIVITY								113.204	32	0.65311	1.76881	0.000147192	0.00593259
M10087	POSITIVE REGULATION OF CALCIUM ION TRANSPORT								281.489	98	0.563994	1.43617	6.00583e-05	0.00296727
M13385	POSITIVE REGULATION OF CELL ACTIVATION	878.018	325	0.569931	1.3508	5.18076e-09	2.20413e-06		804.616	325	0.549863	1.23787	3.07524e-05	0.00193035
M11923	POSITIVE REGULATION OF CELL ADHESION	949.088	404	0.551121	1.17461	0.000418355	0.0254267		973.744	404	0.541551	1.20513	5.07453e-05	0.00276044
M14725	POSITIVE REGULATION OF CELL CELL ADHESION	665.61	256	0.575551	1.30002	5.16059e-06	0.000840846		651.791	256	0.5544	1.27303	2.62008e-05	0.00167205
M12912	POSITIVE REGULATION OF CELL DIFFERENTIATION								1834.89	772	0.53868	1.1884	3.71659e-07	5.8085e-05
M15464	POSITIVE REGULATION OF CELL KILLING															164.812	52	0.674833	1.58473	0.000136313	0.0417554
M2227	POSITIVE REGULATION OF CELL POPULATION PROLIFERATION	1804.11	802	0.527851	1.12476	0.000327605	0.021261		1874.06	802	0.527683	1.16836	2.87222e-06	0.000293272
M13752	POSITIVE REGULATION OF CHEMOKINE PRODUCTION								180.246	63	0.535638	1.43052	0.00109668	0.025074
M11373	POSITIVE REGULATION OF CYTOKINE PRODUCTION	1005.28	403	0.548228	1.24725	1.90861e-06	0.000348003		985.215	403	0.530168	1.22235	1.41715e-05	0.00103358
M10842	POSITIVE REGULATION OF CYTOKINE PRODUCTION INVOLVED IN IMMUNE RESPONSE								159.907	57	0.526398	1.40269	0.00297731	0.04919
M9888	POSITIVE REGULATION OF DEFENSE RESPONSE								609.11	239	0.529965	1.27429	4.31762e-05	0.00244921
M15406	POSITIVE REGULATION OF DEVELOPMENTAL PROCESS								2699.42	1160	0.534478	1.16354	5.72141e-08	1.28866e-05
M15817	POSITIVE REGULATION OF ERBB SIGNALING PATHWAY								114.307	35	0.649375	1.63296	0.000656971	0.0173486
M15144	POSITIVE REGULATION OF ERK1 AND ERK2 CASCADE								477.819	194	0.540739	1.23149	0.00123089	0.0269188
M24664	POSITIVE REGULATION OF EXTRACELLULAR MATRIX DISASSEMBLY								44.4816	8	0.799562	2.7801	0.000166597	0.00628471
M13047	POSITIVE REGULATION OF EXTRACELLULAR MATRIX ORGANIZATION								96.9635	27	0.643577	1.79562	0.000301343	0.00965557
M40402	POSITIVE REGULATION OF FEVER GENERATION								45.0786	6	0.831662	3.75655	9.99023e-06	0.000796929		39.8504	6	0.875259	3.32087	7.61368e-05	0.032392
M40375	POSITIVE REGULATION OF GENE EXPRESSION								2127.7	975	0.515064	1.09113	0.00276931	0.0467124
M24117	POSITIVE REGULATION OF GLIAL CELL PROLIFERATION								53.344	13	0.624218	2.05169	0.00122702	0.0269188		61.2735	13	0.802219	2.35667	0.000112796	0.0392634
M23034	POSITIVE REGULATION OF HEAT GENERATION								47.5407	8	0.732836	2.9713	5.60658e-05	0.00292076
M10459	POSITIVE REGULATION OF HEMOPOIESIS								392.349	147	0.577457	1.33452	0.000106855	0.00467598
M23236	POSITIVE REGULATION OF HOMOTYPIC CELL CELL ADHESION								60.2612	15	0.65755	2.00871	0.000855921	0.021144
M15300	POSITIVE REGULATION OF HUMORAL IMMUNE RESPONSE								68.2687	19	0.630895	1.79654	0.00185455	0.0347241
M34137	POSITIVE REGULATION OF IMMATURE T CELL PROLIFERATION								28.3751	5	0.718305	2.83751	0.00157166	0.0311002
M14875	POSITIVE REGULATION OF IMMUNE EFFECTOR PROCESS								551.512	215	0.537414	1.28259	6.42362e-05	0.00311342
M4618	POSITIVE REGULATION OF IMMUNE RESPONSE	1146.17	438	0.565896	1.30841	1.76095e-09	8.99025e-07		1080.26	438	0.540619	1.23318	2.54702e-06	0.000265756
M4046	POSITIVE REGULATION OF IMMUNE SYSTEM PROCESS	1840.36	733	0.558181	1.25536	7.18666e-11	5.00322e-08		1758.58	733	0.537208	1.19958	1.76368e-07	3.21578e-05
M15877	POSITIVE REGULATION OF INFLAMMATORY RESPONSE								340.864	123	0.533836	1.38563	5.80543e-05	0.00293832
M16043	POSITIVE REGULATION OF INTERFERON GAMMA PRODUCTION	202.771	65	0.608255	1.55978	4.61143e-05	0.00483758
M42736	POSITIVE REGULATION OF INTERLEUKIN 1 BETA PRODUCTION								132.534	45	0.59328	1.4726	0.00237794	0.041671
M13347	POSITIVE REGULATION OF INTERLEUKIN 1 PRODUCTION								157.903	55	0.580217	1.43548	0.00188832	0.0351842
M16084	POSITIVE REGULATION OF INTERLEUKIN 10 PRODUCTION								111.361	35	0.570025	1.59087	0.00121954	0.0268369
M15337	POSITIVE REGULATION OF INTERLEUKIN 2 PRODUCTION								112.88	34	0.611844	1.66	0.000515376	0.0145343
M14293	POSITIVE REGULATION OF INTERLEUKIN 4 PRODUCTION	76.217	21	0.645267	1.81469	0.000967311	0.0460104
M16211	POSITIVE REGULATION OF INTERLEUKIN 6 PRODUCTION								222.818	82	0.544124	1.35865	0.00153551	0.0307157
M14232	POSITIVE REGULATION OF INTRACELLULAR SIGNAL TRANSDUCTION	1961.57	881	0.533726	1.11327	0.000569165	0.0330518		1948.59	881	0.517911	1.1059	0.00114494	0.0257882
M42763	POSITIVE REGULATION OF ION TRANSMEMBRANE TRANSPORT								376.985	139	0.568221	1.35606	6.93596e-05	0.00331972
M12749	POSITIVE REGULATION OF ION TRANSPORT								657.423	234	0.566672	1.40475	1.58362e-08	4.33119e-06
M25133	POSITIVE REGULATION OF LEUKOCYTE CELL CELL ADHESION	585.505	213	0.588267	1.37443	4.25201e-07	0.000101441		559.85	213	0.565222	1.3142	1.33382e-05	0.000986249
M16943	POSITIVE REGULATION OF LEUKOCYTE MEDIATED IMMUNITY								317.596	120	0.55594	1.32332	0.000579666	0.0158324
M12651	POSITIVE REGULATION OF LEUKOCYTE MIGRATION								329.745	126	0.562913	1.30851	0.000714257	0.018479
M11973	POSITIVE REGULATION OF LEUKOCYTE PROLIFERATION	432.182	142	0.615075	1.52177	3.21628e-08	9.85211e-06		380.882	142	0.559565	1.34113	0.000105818	0.00465721
M15143	POSITIVE REGULATION OF LIPASE ACTIVITY								178.299	64	0.538967	1.39296	0.00220762	0.0395924
M25393	POSITIVE REGULATION OF LIPID LOCALIZATION								246.007	94	0.54926	1.30855	0.00286255	0.0478634
M40427	POSITIVE REGULATION OF LOCOMOTION								1199.71	514	0.538152	1.16703	0.000153717	0.00606788
M42612	POSITIVE REGULATION OF LYMPHOCYTE ANERGY	29.8731	5	0.725575	2.98731	0.000898563	0.0432779
M42606	POSITIVE REGULATION OF LYMPHOCYTE MEDIATED IMMUNITY								260.999	98	0.563924	1.33163	0.00130571	0.0280087
M11151	POSITIVE REGULATION OF MAPK CASCADE								1053.68	439	0.536268	1.20009	3.79235e-05	0.00221693
M12495	POSITIVE REGULATION OF MOLECULAR FUNCTION								2920.81	1355	0.520314	1.07779	0.0025441	0.0437814
M17126	POSITIVE REGULATION OF MULTICELLULAR ORGANISMAL PROCESS								2899.48	1272	0.526102	1.13973	8.85269e-07	0.000114905
M13875	POSITIVE REGULATION OF MYELOID CELL DIFFERENTIATION								256.355	93	0.577945	1.37825	0.000479833	0.0139687
M16705	POSITIVE REGULATION OF MYELOID LEUKOCYTE DIFFERENTIATION								150.293	52	0.60824	1.44513	0.00203116	0.037212
M24929	POSITIVE REGULATION OF NEUROINFLAMMATORY RESPONSE								65.078	14	0.662366	2.32422	8.79656e-05	0.00398604		63.3904	14	0.663437	2.26394	0.000147623	0.0418703
M19425	POSITIVE REGULATION OF NF KAPPAB TRANSCRIPTION FACTOR ACTIVITY								353.269	138	0.544306	1.27996	0.00113772	0.025701
M29366	POSITIVE REGULATION OF NITRIC OXIDE METABOLIC PROCESS								118.01	37	0.593119	1.59473	0.000872565	0.0214854
M16017	POSITIVE REGULATION OF ORGANIC ACID TRANSPORT								121.211	40	0.574308	1.51514	0.00202669	0.037212
M15118	POSITIVE REGULATION OF OSTEOBLAST DIFFERENTIATION	191.48	63	0.617044	1.51968	0.000152518	0.011826		217.218	63	0.649784	1.72396	8.19667e-07	0.000110123
M13018	POSITIVE REGULATION OF OSTEOCLAST DIFFERENTIATION								82.4752	23	0.667691	1.79294	0.000769842	0.0195214
M13817	POSITIVE REGULATION OF P38MAPK CASCADE								91.2186	28	0.604435	1.6289	0.00205102	0.0374862
M11833	POSITIVE REGULATION OF PEPTIDYL TYROSINE PHOSPHORYLATION								430.83	170	0.518244	1.26715	0.000599955	0.0161577
M42663	POSITIVE REGULATION OF PHOSPHOLIPASE ACTIVITY								156.427	54	0.549559	1.4484	0.00161382	0.0317702
M12940	POSITIVE REGULATION OF PHOSPHORUS METABOLIC PROCESS								1771.9	801	0.513929	1.10605	0.00178894	0.0340105
M34189	POSITIVE REGULATION OF PROTEIN KINASE ACTIVITY								847.662	368	0.528774	1.15171	0.00261786	0.0444641
M14469	POSITIVE REGULATION OF PROTEIN KINASE B SIGNALING								266.635	101	0.556821	1.31997	0.00155006	0.0308276
M40323	POSITIVE REGULATION OF PROTEIN PHOSPHORYLATION								1457.79	656	0.513158	1.11112	0.00289018	0.0481152
M12127	POSITIVE REGULATION OF RESPONSE TO EXTERNAL STIMULUS								914.05	377	0.530683	1.21227	5.26019e-05	0.00281668
M22941	POSITIVE REGULATION OF SIGNALING	3319.3	1525	0.525317	1.08829	0.000389846	0.0242719		3347.01	1525	0.515565	1.09738	0.00011018	0.00472721
M12472	POSITIVE REGULATION OF SMOOTH MUSCLE CELL PROLIFERATION								242.34	78	0.583034	1.55346	1.14602e-05	0.000895533
M12188	POSITIVE REGULATION OF STEROID BIOSYNTHETIC PROCESS								78.5281	21	0.66528	1.86972	0.000538889	0.0149522
M16578	POSITIVE REGULATION OF STEROID METABOLIC PROCESS								102.951	29	0.648923	1.77502	0.000255599	0.00844506
M15075	POSITIVE REGULATION OF SYNAPTIC TRANSMISSION								379.452	138	0.586416	1.37483	3.49749e-05	0.00214337
M10164	POSITIVE REGULATION OF SYNAPTIC TRANSMISSION GLUTAMATERGIC								110.112	27	0.66752	2.03912	1.02448e-05	0.00080881
M13565	POSITIVE REGULATION OF T CELL CYTOKINE PRODUCTION								96.973	24	0.652521	2.02027	3.67555e-05	0.00216518
M15686	POSITIVE REGULATION OF T CELL MEDIATED IMMUNITY								151.607	48	0.582846	1.57924	0.000257759	0.00847176
M17020	POSITIVE REGULATION OF T CELL PROLIFERATION	287.999	90	0.628806	1.59999	5.55498e-07	0.000121543		256.251	90	0.577149	1.42362	0.000162673	0.00619776
M12978	POSITIVE REGULATION OF T HELPER 1 TYPE IMMUNE RESPONSE								66.052	15	0.6704	2.20173	0.000160636	0.00619052
M13909	POSITIVE REGULATION OF T HELPER CELL DIFFERENTIATION								73.9911	21	0.637908	1.76169	0.00167353	0.0325276
M11713	POSITIVE REGULATION OF TRANSMEMBRANE TRANSPORT								460.109	179	0.556452	1.28522	0.000209307	0.00745523
M15500	POSITIVE REGULATION OF TRANSPORT								1786.02	788	0.521861	1.13326	0.000160185	0.00619052
M10937	POSITIVE REGULATION OF TRANSPORTER ACTIVITY								265.442	98	0.578767	1.3543	0.000699485	0.0182199
M11905	POSITIVE REGULATION OF TUMOR NECROSIS FACTOR SUPERFAMILY CYTOKINE PRODUCTION								263.068	90	0.587963	1.46149	5.29644e-05	0.00281668
M12590	POSITIVE REGULATION OF TYPE 2 IMMUNE RESPONSE								59.1419	15	0.611969	1.9714	0.00116808	0.0260791
M16809	POSITIVE REGULATION OF VASCULAR ENDOTHELIAL GROWTH FACTOR PRODUCTION								111.119	27	0.65146	2.05775	7.79085e-06	0.00067138		107.321	27	0.655515	1.98742	2.16711e-05	0.0273375
M11039	POSITIVE REGULATION OF VASCULATURE DEVELOPMENT								380.022	143	0.569859	1.32875	0.000162123	0.00619776
M25003	POSITIVE REGULATION OF VOLTAGE GATED CALCIUM CHANNEL ACTIVITY								40.8687	9	0.740098	2.27048	0.00158717	0.0313261
M13180	POSITIVE T CELL SELECTION	114.662	34	0.651307	1.68621	0.000348016	0.0220256
M16237	PRODUCTION OF MOLECULAR MEDIATOR OF IMMUNE RESPONSE								498.42	205	0.523695	1.21566	0.00178979	0.0340105
M42669	PROGRAMMED CELL DEATH	3636.95	1656	0.529387	1.09811	5.2834e-05	0.00541114
M22647	PROGRAMMED CELL DEATH INVOLVED IN CELL DEVELOPMENT								41.2418	9	0.706889	2.29121	0.00140968	0.0292557
M22765	PROSTAGLANDIN TRANSPORT								66.1458	17	0.583963	1.94546	0.000785617	0.0197254
M16362	PROTEIN CATABOLIC PROCESS	2027.23	899	0.540777	1.12749	0.000115567	0.0101725
M13074	PROTEIN KINASE B SIGNALING								456.741	177	0.558359	1.29023	0.000181962	0.00669934
M12871	PROTEIN LOCALIZATION TO CHROMATIN	94.2678	28	0.651078	1.68335	0.00104448	0.0481844
M24785	RECEPTOR SIGNALING PATHWAY VIA STAT								370.578	145	0.53712	1.27785	0.000950674	0.0228939
M42806	REGULATED EXOCYTOSIS								547.636	213	0.553357	1.28553	5.95046e-05	0.00296727
M11956	REGULATION OF ACTIN FILAMENT BASED PROCESS								816.885	353	0.532275	1.15706	0.00235152	0.0414199
M11994	REGULATION OF ACUTE INFLAMMATORY RESPONSE	123.523	39	0.602248	1.58363	0.000788664	0.0393836		164.906	39	0.615309	2.11417	3.54101e-08	8.74744e-06
M10757	REGULATION OF ADAPTIVE IMMUNE RESPONSE	446.207	165	0.608686	1.35214	2.01637e-05	0.00255958		460.668	165	0.564843	1.39596	2.53053e-06	0.000265756
M10453	REGULATION OF ALPHA BETA T CELL ACTIVATION								248.2	94	0.569007	1.32021	0.00213457	0.0387491
M7769	REGULATION OF ANATOMICAL STRUCTURE MORPHOGENESIS								1896.28	839	0.525404	1.13008	0.000143201	0.00580228
M16202	REGULATION OF ANION TRANSPORT								228.563	79	0.566097	1.4466	0.000205479	0.00735306
M13607	REGULATION OF ARP2 3 COMPLEX MEDIATED ACTIN NUCLEATION								66.0325	18	0.679125	1.83423	0.00165828	0.0323132
M14227	REGULATION OF B CELL ACTIVATION	411.61	127	0.607495	1.62051	1.39235e-09	7.90712e-07
M14629	REGULATION OF B CELL PROLIFERATION	176.583	59	0.607686	1.49647	0.000388367	0.0242719
M16818	REGULATION OF BLOOD CIRCULATION								512.586	214	0.531692	1.19763	0.0030495	0.0497934
M13521	REGULATION OF BONE REMODELING								140.683	47	0.560815	1.49663	0.00130556	0.0280087
M12642	REGULATION OF CALCIUM ION TRANSMEMBRANE TRANSPORT								314.452	121	0.564702	1.29939	0.00117548	0.0261682
M42858	REGULATION OF CALCIUM ION TRANSPORT								509.78	200	0.537222	1.27445	0.000160857	0.00619052
M16262	REGULATION OF CATION CHANNEL ACTIVITY								368.906	145	0.551006	1.27209	0.00115918	0.0259562
M16624	REGULATION OF CATION TRANSMEMBRANE TRANSPORT								718.74	288	0.547891	1.24781	4.42149e-05	0.00248097
M13744	REGULATION OF CD4 POSITIVE ALPHA BETA T CELL ACTIVATION								174.095	59	0.608751	1.47538	0.000605863	0.0162227
M23597	REGULATION OF CD4 POSITIVE ALPHA BETA T CELL DIFFERENTIATION								148.555	48	0.617705	1.54745	0.000469349	0.0138241
M10107	REGULATION OF CELL ACTIVATION	1417.71	546	0.564139	1.29827	8.25872e-11	5.27044e-08		1343.57	546	0.535977	1.23038	2.43079e-07	4.04674e-05
M8154	REGULATION OF CELL ADHESION	1542.07	676	0.540886	1.14058	0.000224588	0.0158548		1641.92	676	0.546047	1.21443	8.34617e-08	1.82614e-05
M6401	REGULATION OF CELL CELL ADHESION	969.582	398	0.55468	1.21807	2.19804e-05	0.00271493		959.351	398	0.54445	1.20521	5.67413e-05	0.00293598
M14917	REGULATION OF CELL DEATH	3015.96	1366	0.526971	1.10394	9.77213e-05	0.00880411		2946.7	1366	0.51615	1.07859	0.00225085	0.0401795
M4547	REGULATION OF CELL DIFFERENTIATION								3009.51	1364	0.521348	1.10319	0.00010933	0.00472721
M16351	REGULATION OF CELL KILLING								227.718	79	0.581822	1.44125	0.00023648	0.00810126		254.47	80	0.639684	1.59043	2.90333e-06	0.0111168
M4627	REGULATION OF CELL POPULATION PROLIFERATION								3227.57	1452	0.518997	1.11142	2.01065e-05	0.00136262
M15511	REGULATION OF CELLULAR COMPONENT MOVEMENT								2098.04	925	0.531554	1.13408	4.4384e-05	0.00248097
M29355	REGULATION OF COMPLEMENT DEPENDENT CYTOTOXICITY								35.918	8	0.553384	2.24488	0.00297027	0.04919
M15989	REGULATION OF CYTOSKELETON ORGANIZATION	1134.4	485	0.555348	1.16949	0.00018879	0.0140365
M14239	REGULATION OF CYTOSOLIC CALCIUM ION CONCENTRATION								731.876	297	0.530111	1.23211	8.98992e-05	0.00403034
M15277	REGULATION OF DEFENSE RESPONSE	1229.86	517	0.542606	1.18942	2.29053e-05	0.00274076		1307.74	517	0.546292	1.26474	1.25808e-08	3.85375e-06		1214.15	514	0.541523	1.18108	4.90255e-05	0.0273375
M17633	REGULATION OF DNA BINDING TRANSCRIPTION FACTOR ACTIVITY								897.862	388	0.53034	1.15704	0.00153078	0.0307157
M10343	REGULATION OF EPITHELIAL CELL APOPTOTIC PROCESS	224.833	73	0.577102	1.53996	3.00884e-05	0.00343906		212.718	73	0.561363	1.45697	0.000261806	0.00856367
M11165	REGULATION OF EXOCYTOSIS								462.054	190	0.543622	1.21593	0.00248127	0.04299
M15732	REGULATION OF EXTRACELLULAR MATRIX DISASSEMBLY								59.2483	15	0.633383	1.97494	0.00113427	0.0256989
M11743	REGULATION OF EXTRACELLULAR MATRIX ORGANIZATION								152.327	48	0.609944	1.58674	0.000223195	0.00775948
M13290	REGULATION OF FATTY ACID TRANSPORT								95.5582	30	0.584552	1.59264	0.00239035	0.041793
M42725	REGULATION OF FEVER GENERATION								54.0173	8	0.795355	3.37608	5.15195e-06	0.000475345		45.2853	8	0.840568	2.83033	0.000125481	0.0417554
M1707	REGULATION OF GROWTH								1304.54	580	0.531544	1.1246	0.00187638	0.0350471
M15342	REGULATION OF HEART GROWTH								158.636	56	0.604903	1.4164	0.00248804	0.04301
M11308	REGULATION OF HEAT GENERATION								56.6789	11	0.666402	2.57631	6.82998e-05	0.00328956
M12354	REGULATION OF HEMOPOIESIS								780.955	331	0.529769	1.17969	0.000936437	0.0226222
M43046	REGULATION OF HEPATOCYTE APOPTOTIC PROCESS	30.6239	5	0.831701	3.06239	0.000676758	0.0359904		26.7823	5	0.839451	2.67823	0.00281897	0.0472378
M11178	REGULATION OF HORMONE LEVELS								1000.77	429	0.530671	1.1664	0.000504843	0.0143188
M4850	REGULATION OF IMMUNE EFFECTOR PROCESS	751.944	308	0.553086	1.22069	0.000137024	0.0114057		793.638	308	0.548052	1.28837	1.57043e-06	0.000182217
M12336	REGULATION OF IMMUNE RESPONSE	1794.14	700	0.565673	1.28153	3.49032e-12	3.81841e-09		1724.48	700	0.541815	1.23177	5.14119e-09	1.7896e-06
M5017	REGULATION OF IMMUNE SYSTEM PROCESS	2867.86	1180	0.551086	1.2152	2.1117e-12	2.69523e-09		2812.84	1180	0.535197	1.19188	2.46896e-10	2.36342e-07
M15261	REGULATION OF INFLAMMATORY RESPONSE	745.763	308	0.544366	1.21065	0.000247052	0.0170444		870.068	308	0.567526	1.41245	5.64232e-11	6.1727e-08
M34180	REGULATION OF INNATE IMMUNE RESPONSE	465.685	188	0.561583	1.23852	0.00108688	0.0495434
M11395	REGULATION OF INTRACELLULAR SIGNAL TRANSDUCTION	3385.71	1527	0.530901	1.10861	1.99406e-05	0.00255958		3402.68	1527	0.527954	1.11417	8.13841e-06	0.000677434
M42761	REGULATION OF ION TRANSMEMBRANE TRANSPORT								957.606	405	0.535611	1.18223	0.000248937	0.00839805
M15848	REGULATION OF ION TRANSPORT								1408.26	584	0.532149	1.2057	1.43767e-06	0.000172026
M40450	REGULATION OF JNK CASCADE	346.248	133	0.584282	1.30168	0.0006669	0.0359656		336.173	133	0.553822	1.26381	0.00226945	0.0404172
M14612	REGULATION OF LEUKOCYTE CHEMOTAXIS								292.331	111	0.573634	1.31681	0.00107126	0.0249816
M15567	REGULATION OF LEUKOCYTE DEGRANULATION								135.459	42	0.613374	1.61261	0.000320478	0.0100997
M29012	REGULATION OF LEUKOCYTE MEDIATED CYTOTOXICITY								180.908	64	0.606391	1.41334	0.00145406	0.0296938		207.459	65	0.649816	1.59584	1.84711e-05	0.0273375
M14544	REGULATION OF LEUKOCYTE MEDIATED IMMUNITY	525.88	206	0.574127	1.27641	0.0001194	0.0103906		569.226	206	0.571314	1.38162	4.1933e-07	6.42246e-05
M11696	REGULATION OF LEUKOCYTE MIGRATION								535.404	197	0.581376	1.35889	2.56803e-06	0.000265756
M10218	REGULATION OF LEUKOCYTE PROLIFERATION	645.812	227	0.602236	1.42249	7.47558e-09	2.72609e-06		569.5	227	0.543943	1.25441	0.000177998	0.00658506
M13211	REGULATION OF LIPASE ACTIVITY								229.808	84	0.5443	1.36791	0.00108931	0.025074
M25391	REGULATION OF LIPID LOCALIZATION								373.681	144	0.551689	1.2975	0.000493513	0.0141548
M10255	REGULATION OF LIPID STORAGE								142.098	45	0.635783	1.57886	0.000384913	0.0117437
M16183	REGULATION OF LYMPHOCYTE ACTIVATION	1188.32	416	0.59705	1.42827	4.7746e-15	1.8282e-11		1029.69	416	0.543635	1.23761	3.02999e-06	0.000305311
M13520	REGULATION OF LYMPHOCYTE DIFFERENTIATION	418.884	167	0.552801	1.25415	0.00108301	0.0495434
M13637	REGULATION OF LYMPHOCYTE MEDIATED IMMUNITY	381.137	146	0.585916	1.30526	0.000342616	0.0218646		387.323	146	0.562948	1.32645	0.000153687	0.00606788
M16579	REGULATION OF LYMPHOCYTE MIGRATION								161.32	55	0.618398	1.46654	0.00104705	0.0245208
M12121	REGULATION OF MACROPHAGE DERIVED FOAM CELL DIFFERENTIATION								82.9182	24	0.661789	1.72746	0.00130327	0.0280087
M13124	REGULATION OF MAST CELL ACTIVATION								128.31	42	0.552642	1.52751	0.00133523	0.0281051
M10912	REGULATION OF MAST CELL ACTIVATION INVOLVED IN IMMUNE RESPONSE								96.9969	31	0.587207	1.56447	0.00298043	0.04919
M13624	REGULATION OF MEMBRANE PROTEIN ECTODOMAIN PROTEOLYSIS								81.9491	23	0.561839	1.7815	0.000875351	0.0214854
M12976	REGULATION OF METAL ION TRANSPORT								824.367	327	0.544076	1.2605	6.14361e-06	0.000560092
M12011	REGULATION OF MONONUCLEAR CELL MIGRATION								295.324	105	0.614052	1.4063	9.35694e-05	0.00414193
M40583	REGULATION OF MULTICELLULAR ORGANISMAL DEVELOPMENT								2773.66	1203	0.535883	1.15281	2.08142e-07	3.54211e-05
M12506	REGULATION OF MUSCLE CONTRACTION								343.174	136	0.507063	1.26167	0.00220073	0.0395614
M15722	REGULATION OF MUSCLE SYSTEM PROCESS								486.23	197	0.518441	1.23409	0.00102577	0.0241704
M11417	REGULATION OF MYELINATION								136.82	45	0.628313	1.52022	0.00107648	0.0249816
M22296	REGULATION OF MYELOID LEUKOCYTE MEDIATED IMMUNITY								174.411	55	0.589329	1.58555	8.99959e-05	0.00403034
M15915	REGULATION OF NATURAL KILLER CELL MEDIATED IMMUNITY															124.399	34	0.635053	1.8294	3.60695e-05	0.0273375
M13921	REGULATION OF NERVOUS SYSTEM PROCESS								330.181	126	0.556041	1.31024	0.000675094	0.017705
M13574	REGULATION OF NEUROTRANSMITTER TRANSPORT								243.672	92	0.571716	1.32431	0.00211585	0.038579
M16301	REGULATION OF NEUTROPHIL MIGRATION								126.84	41	0.591493	1.54683	0.00109987	0.025074
M13660	REGULATION OF NIK NF KAPPAB SIGNALING	247.763	90	0.593297	1.37646	0.000606656	0.0341601		253.502	90	0.575346	1.40834	0.000251675	0.00841627
M40506	REGULATION OF NITRIC OXIDE METABOLIC PROCESS								157.704	54	0.573984	1.46022	0.00129304	0.0279721
M12853	REGULATION OF ORGAN GROWTH								222.855	83	0.594319	1.3425	0.0021353	0.0387491
M10568	REGULATION OF ORGANIC ACID TRANSPORT								194.742	63	0.597252	1.54557	8.28552e-05	0.00382232
M14392	REGULATION OF OSTEOBLAST DIFFERENTIATION								344.397	115	0.608853	1.49738	1.49606e-06	0.000176259
M16603	REGULATION OF PEPTIDYL TYROSINE PHOSPHORYLATION								580.587	234	0.5245	1.24057	0.000288875	0.00929499
M15210	REGULATION OF PHAGOCYTOSIS								228.41	86	0.569964	1.32796	0.00258739	0.0441691
M13050	REGULATION OF PHOSPHOLIPASE ACTIVITY								191.565	65	0.561825	1.47358	0.00036067	0.0111822
M16371	REGULATION OF PHOSPHORUS METABOLIC PROCESS								2731.82	1246	0.518284	1.09623	0.000478133	0.0139687
M10560	REGULATION OF PROSTAGLANDIN SECRETION								56.5731	13	0.627659	2.17589	0.000475789	0.0139601
M34188	REGULATION OF PROTEIN KINASE ACTIVITY								1346.39	597	0.530905	1.12763	0.00131308	0.0280346
M40322	REGULATION OF PROTEIN PHOSPHORYLATION								2207.66	988	0.520738	1.11723	0.000185008	0.00677891
M12257	REGULATION OF PROTEIN SECRETION	537.388	219	0.564362	1.22691	0.000801821	0.0396151		533.064	219	0.543505	1.21704	0.00123381	0.0269188
M13691	REGULATION OF REGULATED SECRETORY PATHWAY								345.229	128	0.555137	1.34855	0.000165846	0.00628471
M14774	REGULATION OF RESPONSE TO BIOTIC STIMULUS	693.901	290	0.544006	1.19638	0.000770896	0.0388389									718.032	290	0.564046	1.23799	7.56718e-05	0.032392
M14548	REGULATION OF RESPONSE TO EXTERNAL STIMULUS								1975.22	816	0.541145	1.21031	8.3535e-09	2.78135e-06
M13345	REGULATION OF RESPONSE TO STRESS	2615.12	1167	0.535435	1.12044	3.59792e-05	0.00393613		2602.09	1167	0.525009	1.11486	7.4522e-05	0.00350116
M531	REGULATION OF SECRETION								1332.16	540	0.548043	1.23349	2.01963e-07	3.51507e-05
M13793	REGULATION OF SENSORY PERCEPTION								91.9486	27	0.579387	1.70275	0.000982582	0.0234412
M15257	REGULATION OF SPINDLE ASSEMBLY	95.966	28	0.632327	1.71368	0.000709475	0.0372989
M10591	REGULATION OF STRESS ACTIVATED PROTEIN KINASE SIGNALING CASCADE								468.541	187	0.555361	1.25278	0.000627678	0.0166324
M10724	REGULATION OF SYNAPTIC TRANSMISSION GLUTAMATERGIC								222.596	64	0.623528	1.73903	4.43923e-07	6.66581e-05
M29386	REGULATION OF SYNAPTIC VESICLE EXOCYTOSIS								154.388	53	0.592414	1.45649	0.00151501	0.0306121
M14237	REGULATION OF SYSTEM PROCESS								1164.65	481	0.530703	1.21066	6.95121e-06	0.000614552
M16253	REGULATION OF T CELL ACTIVATION	811.395	300	0.583637	1.35232	1.66386e-08	5.53994e-06		736.088	300	0.542833	1.22681	0.00011461	0.00487015
M14330	REGULATION OF T CELL MEDIATED IMMUNITY								228.969	72	0.584032	1.59006	8.4594e-06	0.000696582
M17715	REGULATION OF T CELL PROLIFERATION	433.288	153	0.592703	1.41598	2.18506e-06	0.000389144		380.509	153	0.544231	1.24349	0.00237443	0.041671
M15803	REGULATION OF T HELPER 1 TYPE IMMUNE RESPONSE	96.02	26	0.690801	1.84654	0.000196895	0.0143602		88.8489	26	0.613546	1.70863	0.00110286	0.025074
M25460	REGULATION OF T HELPER 17 TYPE IMMUNE RESPONSE								83.62	23	0.675763	1.81783	0.000580537	0.0158324
M11275	REGULATION OF T HELPER CELL DIFFERENTIATION								116.876	37	0.606711	1.57941	0.00110058	0.025074
M16194	REGULATION OF TISSUE REMODELING								201.736	69	0.551824	1.46185	0.000329916	0.0103122
M11555	REGULATION OF TOLERANCE INDUCTION	62.5156	16	0.668377	1.95361	0.000992299	0.046774
M24858	REGULATION OF TRANS SYNAPTIC SIGNALING								927.984	390	0.537095	1.18972	0.000192902	0.0070345
M16782	REGULATION OF TRANSMEMBRANE TRANSPORT								1116.35	477	0.532998	1.17018	0.00020023	0.00723283
M15630	REGULATION OF TRANSPORT								3405.4	1520	0.526133	1.1202	3.10568e-06	0.000308874
M12446	REGULATION OF TRANSPORTER ACTIVITY								568.633	230	0.546563	1.23616	0.000397405	0.0120767
M16954	REGULATION OF VASCULATURE DEVELOPMENT								648.351	253	0.560154	1.28133	1.78719e-05	0.00125563
M11889	REGULATION OF VESICLE MEDIATED TRANSPORT								1124.71	483	0.546592	1.1643	0.000285396	0.00922178
M15840	REPRODUCTION															2920.72	1312	0.548604	1.11308	3.74645e-05	0.0273375
M15095	RESPIRATORY SYSTEM DEVELOPMENT								503.341	192	0.581115	1.31078	3.90041e-05	0.00226283
M25265	RESPONSE TO AMYLOID BETA								135.124	44	0.584575	1.53551	0.000929722	0.022531
M18818	RESPONSE TO BACTERIUM	1258.5	520	0.533571	1.2101	3.30752e-06	0.00055063		1327.76	520	0.538874	1.2767	2.92534e-09	1.31778e-06
M25420	RESPONSE TO CHEMOKINE	229.217	78	0.624901	1.46934	0.000122354	0.010528		250.888	78	0.594541	1.60826	2.18516e-06	0.000235689
M15783	RESPONSE TO CYTOKINE	1778.46	747	0.552978	1.1904	4.37132e-07	0.000101441		1838.74	747	0.541758	1.23075	1.93225e-09	9.38178e-07
M15573	RESPONSE TO FUNGUS								135.417	46	0.590501	1.47193	0.00218778	0.0394211
M13436	RESPONSE TO INTERLEUKIN 1	320.137	115	0.604941	1.3919	7.75015e-05	0.00723789		335.337	115	0.576247	1.45799	6.98172e-06	0.000614552
M14320	RESPONSE TO INTERLEUKIN 6								106.425	33	0.61512	1.6125	0.00119325	0.02641
M23212	RESPONSE TO L ASCORBIC ACID								26.9314	4	0.916369	3.36643	0.000726517	0.0187329
M14037	RESPONSE TO LIPID								1851.14	762	0.539412	1.21466	1.35187e-08	3.98178e-06
M16728	RESPONSE TO MOLECULE OF BACTERIAL ORIGIN	700.381	286	0.556657	1.22444	0.000183122	0.0137485		788.251	286	0.555198	1.37806	4.50669e-09	1.64344e-06
M13558	RESPONSE TO OXYGEN CONTAINING COMPOUND	3089.38	1422	0.520161	1.08628	0.000753887	0.0384885		3153.33	1422	0.512708	1.10876	3.58937e-05	0.00214337
M13033	RESPONSE TO PROTOZOAN	78.2636	20	0.735341	1.95659	0.000281714	0.0189242
M16143	RESPONSE TO TUMOR NECROSIS FACTOR								492.897	199	0.544811	1.23843	0.0008126	0.0202042
M24349	RESPONSE TO UV A								43.4938	10	0.619098	2.17469	0.00175824	0.0336615
M14836	RESPONSE TO VITAMIN								205.219	76	0.531565	1.35013	0.00261861	0.0444641
M5634	RESPONSE TO WOUNDING								1160.35	507	0.519273	1.14433	0.000903921	0.0220453
M13582	SECRETION								1915.59	822	0.531661	1.1652	3.24666e-06	0.000318756
M12273	SENSORY PERCEPTION OF PAIN								256.321	90	0.531445	1.424	0.000160866	0.00619052
M22979	SEQUESTERING OF TRIGLYCERIDE								55.6009	14	0.733588	1.98575	0.00143839	0.0296108
M13839	SIGNAL RELEASE								1014.22	419	0.535512	1.21029	2.54817e-05	0.00165372
M11647	SKELETAL MUSCLE CONTRACTION								93.8139	29	0.569265	1.61748	0.00202579	0.037212
M15802	SMALL GTPASE MEDIATED SIGNAL TRANSDUCTION	1070.47	464	0.555375	1.15352	0.000770694	0.0388389
M14245	SMALL MOLECULE CATABOLIC PROCESS								772.092	330	0.541415	1.16984	0.00161915	0.0317935
M40437	SMALL MOLECULE METABOLIC PROCESS								3338.57	1521	0.525219	1.09749	0.000110495	0.00472721
M23873	SMOOTH MUSCLE CELL PROLIFERATION								342.681	128	0.540654	1.3386	0.000235703	0.00810126
M13593	SMOOTH MUSCLE CONTRACTION								282.324	98	0.554859	1.44043	5.24261e-05	0.00281668
M15977	STRESS ACTIVATED PROTEIN KINASE SIGNALING CASCADE								567.167	236	0.55121	1.20163	0.00168332	0.0325527
M19924	STRIATED MUSCLE CONTRACTION								382.221	137	0.536218	1.39497	1.64445e-05	0.00117693
M14034	SYNAPTIC SIGNALING								1496.97	664	0.526399	1.12724	0.000783641	0.0197254
M15296	SYNAPTIC TRANSMISSION GLUTAMATERGIC								291.736	87	0.633751	1.67665	5.54299e-08	1.28631e-05
M22804	SYNAPTIC VESICLE DOCKING								44.4306	10	0.752421	2.22153	0.00131733	0.0280346
M22803	SYNAPTIC VESICLE EXOCYTOSIS								267.702	103	0.56196	1.29952	0.00245835	0.042769
M2810	T CELL ACTIVATION	1183.71	441	0.576813	1.34207	3.69707e-11	2.94381e-08		1075.24	441	0.534988	1.21909	7.87963e-06	0.00067138
M10714	T CELL ACTIVATION INVOLVED IN IMMUNE RESPONSE	264.298	94	0.59389	1.40584	0.000204213	0.0146155		280.989	94	0.588376	1.49462	1.28315e-05	0.000963427
M22245	T CELL CYTOKINE PRODUCTION								130.514	34	0.638476	1.91932	7.89033e-06	0.00067138
M18127	T CELL DIFFERENTIATION	649.87	244	0.578333	1.3317	1.18135e-06	0.00022617		624.878	244	0.537018	1.28049	2.57358e-05	0.00165617
M12607	T CELL DIFFERENTIATION INVOLVED IN IMMUNE RESPONSE	215.71	70	0.625148	1.54078	4.14924e-05	0.00447534		238.048	70	0.625221	1.70034	4.56679e-07	6.72548e-05
M10932	T CELL HOMEOSTASIS	120.247	35	0.61083	1.71781	0.000177706	0.0136088
M22203	T CELL MEDIATED CYTOTOXICITY															136.192	39	0.695738	1.74605	5.07254e-05	0.0273375
M15651	T CELL MEDIATED IMMUNITY	256.627	94	0.597018	1.36504	0.00065134	0.0353756		278.841	94	0.581482	1.4832	1.86511e-05	0.00129846		272.615	94	0.606032	1.45008	5.3547e-05	0.0273375
M3083	T CELL PROLIFERATION	505.911	182	0.578992	1.38986	1.16259e-06	0.00022617		446.705	182	0.539314	1.22721	0.0019634	0.03629
M13926	T CELL RECEPTOR SIGNALING PATHWAY	304.598	108	0.603641	1.41018	6.67234e-05	0.0064173
M16724	T CELL SELECTION	153.567	47	0.645941	1.63369	0.000103276	0.00919633
M23382	T HELPER 1 CELL CYTOKINE PRODUCTION								38.0484	6	0.798507	3.1707	0.000150788	0.00601425
M12589	T HELPER 1 TYPE IMMUNE RESPONSE	141.564	42	0.669667	1.68528	8.72809e-05	0.00805298		136.678	42	0.610674	1.62712	0.000248624	0.00839805
M42937	T HELPER 17 CELL DIFFERENTIATION								92.844	26	0.617426	1.78546	0.000429337	0.0129955
M24595	T HELPER 17 CELL LINEAGE COMMITMENT								48.9534	12	0.642355	2.03972	0.00191992	0.0356863
M24594	T HELPER 17 TYPE IMMUNE RESPONSE								120.246	36	0.613578	1.67008	0.00031614	0.0100041
M23686	T HELPER 2 CELL DIFFERENTIATION								55.3238	14	0.657346	1.97585	0.00155386	0.0308276
M12201	TAXIS								1356.31	553	0.53977	1.22632	3.17252e-07	5.06149e-05
M16432	TEMPERATURE HOMEOSTASIS								401.689	154	0.521544	1.30419	0.000255844	0.00844506
M10811	THYMIC T CELL SELECTION	83.5807	22	0.725434	1.89956	0.00029543	0.0196731
M24621	THYMOCYTE MIGRATION								31.026	5	0.784832	3.1026	0.00058095	0.0158324
M42660	TISSUE DEVELOPMENT								3626.59	1668	0.523039	1.08711	0.000262792	0.00856367
M19176	TISSUE REMODELING								374.287	148	0.517443	1.26448	0.00135967	0.0285269
M10485	TOLERANCE INDUCTION	102.233	24	0.726995	2.12986	8.57452e-06	0.00121599		80.4648	24	0.667421	1.67635	0.00229945	0.0408565
M22257	TOLERANCE INDUCTION DEPENDENT UPON IMMUNE RESPONSE	30.2454	4	0.946553	3.78067	0.000191271	0.0140842
M11996	TOLL LIKE RECEPTOR SIGNALING PATHWAY	299.046	112	0.584731	1.33502	0.000590765	0.0335117
M17660	TRANSMEMBRANE RECEPTOR PROTEIN TYROSINE KINASE SIGNALING PATHWAY								1256.6	561	0.541258	1.11996	0.00298899	0.0492251
M23060	TRANSPOSITION RNA MEDIATED	30.4125	5	0.836622	3.04125	0.000733151	0.037681
M2973	TUBE DEVELOPMENT								2160.23	957	0.530017	1.12865	6.36711e-05	0.00311342
M18329	TUBE MORPHOGENESIS								1747.77	782	0.523486	1.1175	0.000743749	0.0190489
M24512	TUMOR NECROSIS FACTOR SUPERFAMILY CYTOKINE PRODUCTION	398.126	148	0.572551	1.34502	6.67384e-05	0.0064173		409.739	148	0.55455	1.38425	1.28323e-05	0.000963427
M23501	TYPE 2 IMMUNE RESPONSE								113.743	32	0.621958	1.77724	0.000129607	0.0053362
M22638	VASCULAR ENDOTHELIAL GROWTH FACTOR PRODUCTION								138.114	34	0.674	2.03109	1.08731e-06	0.000136502		122.394	35	0.609595	1.74848	0.000108718	0.0392634
M16767	VASCULAR PROCESS IN CIRCULATORY SYSTEM								582.86	237	0.535215	1.22966	0.000454083	0.0135306
M4002	VASCULATURE DEVELOPMENT								1542.68	664	0.530235	1.16166	3.54817e-05	0.00214337
M11413	VESICLE MEDIATED TRANSPORT	3078.12	1373	0.537718	1.12095	7.74705e-06	0.0011409		3038.99	1373	0.535819	1.1067	6.40641e-05	0.00311342
M22303	VOLUNTARY SKELETAL MUSCLE CONTRACTION								17.098	2	0.84223	4.27451	0.00184998	0.0347234
M16566	WALKING BEHAVIOR								94.4135	30	0.596905	1.57356	0.00303343	0.0496368
M12074	WOUND HEALING								915.371	393	0.527732	1.16459	0.000916716	0.0222864
M22230	WOUND HEALING INVOLVED IN INFLAMMATORY RESPONSE								36.7896	7	0.601053	2.62783	0.00079382	0.0198663

## Sheet: Table S6
Supplementary Table 6: Feature Set Enrichment Analysis (FSEA) to assess KEGG pathways enriched in sets of genes expressed in EP, P and PF groups.
b: number of genes from the given module in the foreground (fg) set; B: number of genes from the module in the background (bg) set; n: size of the fg set; N: size of the bg set; E: enrichment, calculated as (b/n)/(B/N); P.Value: P-value from the hypergeometric test; adj.P.Val: P-value adjusted for multiple testing using the Benjamini-Hochberg correction
		EP (n=9960, N=16482)						P (n=10228, N=16482)						PF (n=10308, N=16482)
ID	Title	b	B	E	P.Value	adj.P.Val		b	B	E	P.Value	adj.P.Val		b	B	E	P.Value	adj.P.Val
hsa00020	Citrate cycle (TCA cycle)	27	28	1.59572	1.4319e-05	7.58694e-05		27	28	1.55391	2.82505e-05	0.000145347		26	28	1.48474	0.000298145	0.00130203
hsa00062	Fatty acid elongation	19	21	1.49722	0.00265753	0.00842343		18	21	1.38125	0.0175872	0.0436605		20	21	1.52281	0.000707545	0.0027302
hsa00071	Fatty acid degradation	32	37	1.4312	0.000534559	0.00210854		33	37	1.43725	0.000239716	0.00103779		33	37	1.42609	0.000295833	0.00130203
hsa00190	Oxidative phosphorylation	108	122	1.46492	4.9908e-12	8.05334e-11		109	122	1.43975	1.02774e-11	1.92026e-10		110	122	1.44168	3.9328e-12	7.75637e-11
hsa00270	Cysteine and methionine metabolism	36	47	1.26752	0.0148257	0.0386995		37	47	1.2686	0.0113874	0.0298038		37	47	1.25875	0.0135309	0.03516
hsa00280	Valine, leucine and isoleucine degradation	36	45	1.32386	0.00426565	0.0125149		36	45	1.28917	0.00788603	0.0220436		36	45	1.27916	0.00940493	0.0255867
hsa00310	Lysine degradation	49	62	1.30784	0.00145932	0.00484167		49	62	1.27357	0.00324211	0.010096		49	62	1.26369	0.00407233	0.0118498
hsa00450	Selenocompound metabolism	14	15	1.5445	0.00564679	0.0162977		15	15	1.61146	0.000776281	0.00278363		14	15	1.49236	0.00872283	0.0240279
hsa00480	Glutathione metabolism	36	47	1.26752	0.0148257	0.0386995		38	47	1.30288	0.00453873	0.0133161
hsa00510	N-Glycan biosynthesis	41	50	1.35695	0.00091384	0.00324413		41	50	1.3214	0.00192052	0.00631282		40	50	1.27916	0.00626881	0.0176621
hsa00520	Amino sugar and nucleotide sugar metabolism	37	44	1.39155	0.000630273	0.00240588		39	44	1.42834	8.63544e-05	0.000414268		39	44	1.41725	0.000110303	0.000536407
hsa00563	Glycosylphosphatidylinositol (GPI)-anchor biosynthesis	21	24	1.44797	0.00393462	0.0117377		21	24	1.41003	0.00615623	0.017768
hsa00620	Pyruvate metabolism	30	38	1.30644	0.0125752	0.0340779		31	38	1.31461	0.0079966	0.0221781
hsa00630	Glyoxylate and dicarboxylate metabolism	24	29	1.36951	0.00896301	0.025455		24	29	1.33362	0.0141024	0.036278		24	29	1.32327	0.0160727	0.041049
hsa00860	Porphyrin metabolism													23	27	1.36207	0.00945889	0.0255867
hsa00900	Terpenoid backbone biosynthesis							18	21	1.38125	0.0175872	0.0436605		18	21	1.37053	0.0195807	0.0496511
hsa00970	Aminoacyl-tRNA biosynthesis	37	42	1.45782	8.08398e-05	0.000393125		36	42	1.38125	0.0007148	0.00261051		37	42	1.4086	0.000224089	0.00101989
hsa01040	Biosynthesis of unsaturated fatty acids	20	23	1.43897	0.00575968	0.0164894		20	23	1.40127	0.00878173	0.0239809		21	23	1.45991	0.00215187	0.00727536
hsa01100	Metabolic pathways	926	1391	1.10163	4.53602e-07	3.22058e-06		962	1391	1.11447	4.49616e-09	4.20036e-08		961	1391	1.10467	5.63308e-08	4.44388e-07
hsa01200	Carbon metabolism	83	107	1.28364	0.000125499	0.000586212		87	107	1.31025	1.26823e-05	6.9265e-05		87	107	1.30008	1.95744e-05	0.000105287
hsa01212	Fatty acid metabolism	47	52	1.4957	1.51132e-06	9.41261e-06		47	52	1.45651	4.33279e-06	2.52154e-05		49	52	1.50671	1.277e-07	9.06668e-07
hsa01230	Biosynthesis of amino acids	52	70	1.22929	0.0106543	0.0293201		56	70	1.28917	0.000976865	0.00340012		56	70	1.27916	0.00127847	0.00453856
hsa01240	Biosynthesis of cofactors	98	128	1.26697	8.04361e-05	0.000393125		102	128	1.28413	1.2949e-05	6.96498e-05		99	128	1.23669	0.000237361	0.00106662
hsa01250	Biosynthesis of nucleotide sugars	29	35	1.37114	0.00391471	0.0117377		31	35	1.42729	0.000500881	0.00191197		31	35	1.41621	0.000608727	0.00239766
hsa01521	EGFR tyrosine kinase inhibitor resistance	54	74	1.20757	0.0165556	0.0428996		55	74	1.19771	0.0177987	0.0438788
hsa01522	Endocrine resistance	70	89	1.30154	0.000196536	0.000872128		72	89	1.30365	9.71463e-05	0.000450586		71	89	1.27557	0.00034801	0.00145345
hsa01523	Antifolate resistance	25	27	1.53224	0.000208004	0.000911622		25	27	1.49209	0.000374823	0.00149508		24	27	1.42129	0.00240462	0.00776037
hsa01524	Platinum drug resistance	51	60	1.4066	3.19785e-05	0.000164527		49	60	1.31602	0.000841843	0.00298854		49	60	1.30581	0.00108204	0.00391964
hsa03008	Ribosome biogenesis in eukaryotes	69	73	1.56414	2.17437e-11	2.85889e-10		68	73	1.50108	1.0142e-09	1.12513e-08		69	73	1.51134	1.89817e-10	2.59173e-09
hsa03010	Ribosome	117	122	1.587	4.31685e-20	5.10827e-18		117	122	1.54542	7.99957e-19	1.41992e-16		117	122	1.53342	1.87887e-18	2.22333e-16
hsa03013	Nucleocytoplasmic transport	89	101	1.45821	6.74909e-10	7.72879e-09		90	101	1.43595	9.40864e-10	1.07744e-08		89	101	1.40898	7.69668e-09	6.85694e-08
hsa03015	mRNA surveillance pathway	79	90	1.45256	9.44133e-09	8.37918e-08		79	90	1.4145	4.97331e-08	3.75644e-07		81	90	1.43906	3.5599e-09	3.51045e-08
hsa03018	RNA degradation	68	74	1.52064	1.01732e-09	1.09439e-08		69	74	1.50258	6.72253e-10	7.95499e-09		69	74	1.49091	1.08379e-09	1.1659e-08
hsa03020	RNA polymerase	31	31	1.65482	1.62441e-07	1.25362e-06		30	31	1.55948	7.41258e-06	4.2443e-05		31	31	1.59895	4.7179e-07	3.04519e-06
hsa03022	Basal transcription factors	35	41	1.41265	0.000494939	0.0019742		36	41	1.41494	0.000254815	0.00105781		36	41	1.40396	0.000318073	0.00136043
hsa03030	DNA replication	31	34	1.50881	7.00309e-05	0.000350154		30	34	1.42188	0.000720649	0.00261051		31	34	1.45787	0.00017494	0.000828051
hsa03040	Spliceosome	116	120	1.59966	7.04573e-21	1.25062e-18		116	120	1.55774	1.32427e-19	4.70115e-17		116	120	1.54565	3.12497e-19	5.54682e-17
hsa03050	Proteasome	39	43	1.50088	1.02084e-05	5.57536e-05		40	43	1.49903	3.82914e-06	2.3437e-05		40	43	1.4874	5.04716e-06	2.7996e-05
hsa03060	Protein export	22	23	1.58287	0.000148264	0.000683554		22	23	1.5414	0.000256258	0.00105781		22	23	1.52943	0.00030075	0.00130203
hsa03082	ATP-dependent chromatin remodeling	95	103	1.52629	2.35913e-13	5.98207e-12		93	103	1.45501	8.44451e-11	1.19912e-09		94	103	1.45924	2.66053e-11	4.10647e-10
hsa03083	Polycomb repressive complex	70	78	1.48509	7.71707e-09	7.02451e-08		71	78	1.46684	6.42581e-09	5.70291e-08		68	78	1.39396	1.17371e-06	7.06213e-06
hsa03250	Viral life cycle - HIV-1	48	53	1.4987	1.00329e-06	6.47579e-06		50	53	1.52024	5.92082e-08	4.28957e-07		49	53	1.47828	6.58727e-07	4.1026e-06
hsa03410	Base excision repair	36	42	1.41842	0.000345824	0.00141112		35	42	1.34288	0.00240654	0.00776656		36	42	1.37053	0.000881974	0.0032958
hsa03420	Nucleotide excision repair	51	54	1.56288	1.12402e-08	9.50063e-08		52	54	1.55178	3.5193e-09	3.37663e-08		52	54	1.53973	5.1549e-09	4.81576e-08
hsa03430	Mismatch repair	20	22	1.50438	0.00175284	0.0057088		19	22	1.39171	0.0124625	0.0322933		20	22	1.45359	0.00316583	0.0093687
hsa03440	Homologous recombination	32	38	1.39353	0.00141861	0.00479626								32	38	1.34649	0.00316392	0.0093687
hsa03460	Fanconi anemia pathway	45	51	1.46013	1.19406e-05	6.42258e-05		41	51	1.29549	0.00392868	0.0118193		45	51	1.41084	4.12917e-05	0.000212443
hsa04064	NF-kappa B signaling pathway							67	90	1.19964	0.00886913	0.0240347		69	90	1.22586	0.00302994	0.0093687
hsa04068	FoxO signaling pathway	100	124	1.33453	1.07455e-06	6.81186e-06		101	124	1.31256	2.19929e-06	1.36973e-05		98	124	1.26369	5.62305e-05	0.000281152
hsa04071	Sphingolipid signaling pathway	81	114	1.17579	0.0117241	0.0320159		83	114	1.17326	0.0102033	0.0274407		86	114	1.20623	0.00232726	0.0076387
hsa04110	Cell cycle	140	149	1.55486	3.54253e-21	1.25062e-18		137	149	1.48168	5.19248e-17	3.07222e-15		140	149	1.50237	2.76476e-19	5.54682e-17
hsa04114	Oocyte meiosis	83	111	1.23739	0.00102915	0.00358185		83	111	1.20496	0.00309099	0.00971064		85	111	1.22442	0.00112193	0.00402309
hsa04115	p53 signaling pathway	62	67	1.53133	2.74403e-09	2.63278e-08		61	67	1.46715	7.67273e-08	5.44764e-07		63	67	1.50349	2.28406e-09	2.38483e-08
hsa04120	Ubiquitin mediated proteolysis	117	134	1.44488	5.56e-12	8.58174e-11		116	134	1.39499	2.58248e-10	3.27421e-09		116	134	1.38417	5.1152e-10	5.91175e-09
hsa04130	SNARE interactions in vesicular transport	25	31	1.33453	0.0141221	0.0374131		28	31	1.45551	0.000455903	0.00177852		26	31	1.34106	0.00873127	0.0240279
hsa04136	Autophagy - other	24	30	1.32386	0.0191806	0.0486366		25	30	1.34288	0.0103442	0.0276106		26	30	1.38576	0.00348627	0.0102283
hsa04137	Mitophagy - animal	58	63	1.52348	1.52342e-08	1.25771e-07		58	63	1.48357	5.84347e-08	4.28957e-07		59	63	1.49743	1.17797e-08	9.95663e-08
hsa04140	Autophagy - animal	111	133	1.38109	6.83966e-09	6.38968e-08		112	133	1.35702	1.6835e-08	1.3281e-07		113	133	1.35851	9.36581e-09	8.10942e-08
hsa04141	Protein processing in endoplasmic reticulum	145	160	1.49968	6.8691e-18	4.87706e-16		146	160	1.47046	2.93011e-17	2.38551e-15		145	160	1.44905	4.62167e-16	3.28139e-14
hsa04142	Lysosome	105	121	1.436	1.57655e-10	1.99884e-09		107	121	1.42501	7.22242e-11	1.06832e-09		107	121	1.41395	1.40143e-10	1.99003e-09
hsa04144	Endocytosis	186	229	1.34409	8.30111e-12	1.22787e-10		190	229	1.33702	3.09558e-12	6.86831e-11		186	229	1.29871	5.16237e-10	5.91175e-09
hsa04145	Phagosome	89	119	1.23764	0.000679855	0.0025352		90	119	1.21875	0.00114545	0.0039479		89	119	1.19586	0.00306864	0.0093687
hsa04150	mTOR signaling pathway	112	151	1.22742	0.000258936	0.00109431		111	151	1.18458	0.00191751	0.00631282		111	151	1.17539	0.00279772	0.00886777
hsa04152	AMPK signaling pathway	84	116	1.19832	0.00462198	0.0134492		86	116	1.1947	0.0039797	0.0118256		85	116	1.17165	0.00951392	0.0255867
hsa04210	Apoptosis	105	117	1.48509	1.25899e-12	2.483e-11		105	117	1.44618	1.27173e-11	2.21001e-10		105	117	1.43496	2.49056e-11	4.01887e-10
hsa04211	Longevity regulating pathway	64	85	1.24598	0.00280921	0.00874798
hsa04215	Apoptosis - multiple species	25	28	1.47752	0.000819154	0.00296735		26	28	1.49635	0.000249139	0.00105781		25	28	1.42764	0.00166976	0.00575499
hsa04217	Necroptosis	97	122	1.31572	5.15737e-06	2.95301e-05		98	122	1.29445	1.0047e-05	5.57293e-05		100	122	1.31062	2.32158e-06	1.35109e-05
hsa04218	Cellular senescence	123	143	1.42338	1.59441e-11	2.17698e-10		123	143	1.38608	1.88035e-10	2.47231e-09		127	143	1.42005	1.24771e-12	2.95291e-11
hsa04330	Notch signaling pathway	48	60	1.32386	0.000993141	0.00349074		50	60	1.34288	0.000286372	0.00116853		49	60	1.30581	0.00108204	0.00391964
hsa04350	TGF-beta signaling pathway													77	105	1.17256	0.0128055	0.0336738
hsa04370	VEGF signaling pathway	42	55	1.26368	0.00956905	0.0269604		44	55	1.28917	0.00338869	0.0104607		46	55	1.33731	0.000547208	0.00223286
hsa04380	Osteoclast differentiation	80	105	1.26081	0.00046682	0.00188319		84	105	1.28917	5.69266e-05	0.00028068		85	105	1.29439	3.35673e-05	0.000175241
hsa04520	Adherens junction	72	87	1.36951	5.84837e-06	3.29551e-05		70	87	1.29658	0.000167742	0.000735165		71	87	1.30489	8.99358e-05	0.000443433
hsa04612	Antigen processing and presentation	40	49	1.35087	0.00125397	0.00428037		42	49	1.38125	0.000253409	0.00105781		40	49	1.30527	0.00315607	0.0093687
hsa04620	Toll-like receptor signaling pathway	66	84	1.30022	0.000314225	0.00131235		70	84	1.34288	1.77022e-05	9.24159e-05		68	84	1.29439	0.000203765	0.000951797
hsa04621	NOD-like receptor signaling pathway	108	135	1.32386	8.61859e-07	5.66593e-06		111	135	1.32498	2.68369e-07	1.79756e-06		113	135	1.33838	5.40809e-08	4.36334e-07
hsa04622	RIG-I-like receptor signaling pathway	46	58	1.31244	0.00177525	0.00572923		48	58	1.33362	0.000524651	0.0019814		49	58	1.35084	0.00021809	0.00100548
hsa04623	Cytosolic DNA-sensing pathway	48	57	1.39353	9.03296e-05	0.000433338		50	57	1.41356	1.6168e-05	8.56661e-05		52	57	1.45869	8.84761e-07	5.41535e-06
hsa04625	C-type lectin receptor signaling pathway	73	96	1.25835	0.000900762	0.00323001		78	96	1.30931	3.73043e-05	0.000186521		76	96	1.26584	0.000341448	0.00144303
hsa04657	IL-17 signaling pathway							64	82	1.25772	0.00146202	0.00499054		65	82	1.26746	0.000849513	0.00320827
hsa04659	Th17 cell differentiation							73	98	1.20037	0.00629045	0.018009
hsa04664	Fc epsilon RI signaling pathway													49	63	1.24363	0.00724138	0.0202416
hsa04666	Fc gamma R-mediated phagocytosis							66	88	1.20859	0.00702478	0.0199504		69	88	1.25372	0.00104109	0.00384986
hsa04668	TNF signaling pathway	87	107	1.34551	2.7894e-06	1.62334e-05		93	107	1.40061	9.99626e-09	8.44922e-08		92	107	1.3748	6.67497e-08	5.01258e-07
hsa04714	Thermogenesis	180	213	1.39844	1.23876e-14	4.8862e-13		182	213	1.37693	3.20349e-14	1.13724e-12		178	213	1.33621	1.09709e-11	2.04983e-10
hsa04722	Neurotrophin signaling pathway	82	111	1.22248	0.00202417	0.00647368		84	111	1.21948	0.00160164	0.00541508		84	111	1.21002	0.00222335	0.00744614
hsa04910	Insulin signaling pathway	97	131	1.22532	0.00072117	0.00263933		99	131	1.21782	0.000694438	0.00256797		98	131	1.19616	0.00191538	0.00653806
hsa04914	Progesterone-mediated oocyte maturation	68	88	1.27872	0.000612375	0.00236297		67	88	1.22691	0.00355612	0.010883		67	88	1.21738	0.00466125	0.0133447
hsa04917	Prolactin signaling pathway	48	64	1.24111	0.0103602	0.0289597
hsa04919	Thyroid hormone signaling pathway	85	113	1.24478	0.000650626	0.00245715		84	113	1.1979	0.00388025	0.0117734		87	113	1.23105	0.000725735	0.00277028
hsa04931	Insulin resistance	75	106	1.17086	0.0173815	0.0447133		77	106	1.17059	0.0142495	0.0363927
hsa04932	Non-alcoholic fatty liver disease	127	145	1.44939	4.06413e-13	9.61843e-12		128	145	1.42253	1.29421e-12	3.06296e-11		129	145	1.42252	6.10205e-13	1.54731e-11
hsa04933	AGE-RAGE signaling pathway in diabetic complications	75	96	1.29283	0.000174521	0.00078424		77	96	1.29252	9.77327e-05	0.000450586		78	96	1.29915	5.50476e-05	0.00027917
hsa04936	Alcoholic liver disease	99	119	1.3767	6.22533e-08	4.91109e-07		99	119	1.34063	3.88233e-07	2.55228e-06		101	119	1.35709	6.44539e-08	4.97416e-07
hsa05010	Alzheimer disease	277	352	1.30223	1.27103e-13	4.10197e-12		278	352	1.27269	4.18414e-12	8.73747e-11		282	352	1.28098	4.53264e-13	1.23776e-11
hsa05012	Parkinson disease	199	240	1.37212	2.8034e-14	9.95209e-13		200	240	1.34288	3.49065e-13	8.8513e-12		202	240	1.34578	1.02841e-13	3.65084e-12
hsa05014	Amyotrophic lateral sclerosis	266	329	1.33794	8.15571e-16	4.13611e-14		269	329	1.31758	3.80176e-15	1.68703e-13		269	329	1.30735	1.47974e-14	5.83677e-13
hsa05016	Huntington disease	223	278	1.32743	8.61548e-13	1.79912e-11		225	278	1.30424	5.25362e-12	1.03613e-10		225	278	1.29412	1.57769e-11	2.80039e-10
hsa05017	Spinocerebellar ataxia	95	136	1.15594	0.0140045	0.0373804								98	136	1.15219	0.0122352	0.0324142
hsa05020	Prion disease	201	245	1.35763	1.75419e-13	4.96735e-12		204	245	1.34179	2.39049e-13	6.52787e-12		203	245	1.32485	2.11644e-12	4.69586e-11
hsa05022	Pathways of neurodegeneration - multiple diseases	324	435	1.23256	2.95949e-10	3.62282e-09		327	435	1.21137	2.81169e-09	2.77264e-08		329	435	1.20932	2.65639e-09	2.69434e-08
hsa05100	Bacterial invasion of epithelial cells	59	73	1.33746	0.00015627	0.000711227		60	73	1.32449	0.000156934	0.000696393		58	73	1.2704	0.00144148	0.00501693
hsa05120	Epithelial cell signaling in Helicobacter pylori infection	49	63	1.28708	0.00272433	0.00855874		50	63	1.27894	0.00250245	0.00800333		50	63	1.26901	0.00316689	0.0093687
hsa05130	Pathogenic Escherichia coli infection	136	177	1.2715	2.55707e-06	1.51293e-05		138	177	1.25639	3.95848e-06	2.3818e-05		141	177	1.27374	6.05075e-07	3.83574e-06
hsa05131	Shigellosis	176	214	1.36097	3.68753e-12	6.23368e-11		177	214	1.33284	2.93421e-11	4.73475e-10		180	214	1.34491	2.5728e-12	5.3726e-11
hsa05132	Salmonella infection	189	223	1.40251	1.4445e-15	6.40996e-14		189	223	1.36577	5.62016e-14	1.66263e-12		191	223	1.36951	1.31838e-14	5.83677e-13
hsa05133	Pertussis							55	68	1.30339	0.000651259	0.00243365		52	68	1.22273	0.010399	0.0277567
hsa05134	Legionellosis	40	48	1.37902	0.000553416	0.00215893		42	48	1.41003	9.09185e-05	0.000430348		42	48	1.39908	0.000117453	0.000563456
hsa05135	Yersinia infection	104	128	1.34454	3.22565e-07	2.33695e-06		106	128	1.33449	2.42482e-07	1.65541e-06		105	128	1.31164	1.20786e-06	7.1465e-06
hsa05140	Leishmaniasis	50	63	1.31335	0.00109789	0.00378398		52	63	1.33009	0.00035064	0.00141451		50	63	1.26901	0.00316689	0.0093687
hsa05142	Chagas disease	72	97	1.22832	0.00301247	0.00929936		76	97	1.26259	0.00043735	0.0017251		74	97	1.21982	0.00274701	0.00878549
hsa05145	Toxoplasmosis	77	100	1.27421	0.000332658	0.00137318		81	100	1.30528	3.29732e-05	0.000167221		77	100	1.23119	0.00143146	0.00501693
hsa05152	Tuberculosis	114	143	1.31923	6.05605e-07	4.05641e-06		121	143	1.36354	2.42107e-09	2.45566e-08		115	143	1.28587	2.71009e-06	1.55175e-05
hsa05160	Hepatitis C	105	136	1.27762	2.40669e-05	0.000125643		108	136	1.27969	9.76034e-06	5.49987e-05		112	136	1.31678	3.5796e-07	2.35326e-06
hsa05161	Hepatitis B	124	144	1.42498	1.11198e-11	1.57901e-10		125	144	1.39884	3.42532e-11	5.28691e-10		126	144	1.39908	1.75915e-11	2.9738e-10
hsa05162	Measles	95	115	1.36702	2.27533e-07	1.68279e-06		99	115	1.38726	1.02889e-08	8.49431e-08		97	115	1.34868	2.22324e-07	1.51779e-06
hsa05163	Human cytomegalovirus infection	150	185	1.34175	1.10508e-09	1.15383e-08		152	185	1.32401	1.90257e-09	1.98651e-08		152	185	1.31373	4.1415e-09	3.9736e-08
hsa05164	Influenza A	112	140	1.32386	5.41898e-07	3.77204e-06		119	140	1.36974	1.82896e-09	1.96752e-08		117	140	1.33627	3.78264e-08	3.12288e-07
hsa05165	Human papillomavirus infection	203	299	1.12351	0.00424507	0.0125149		206	299	1.11024	0.00762899	0.0214944		209	299	1.11766	0.00431952	0.0124669
hsa05166	Human T-cell leukemia virus 1 infection	169	202	1.38448	5.10628e-13	1.13296e-11		178	202	1.42	7.6185e-17	3.86367e-15		173	202	1.3694	2.3794e-13	7.03907e-12
hsa05167	Kaposi sarcoma-associated herpesvirus infection	132	159	1.37381	5.29068e-10	6.26064e-09		135	159	1.36822	1.74527e-10	2.38297e-09		137	159	1.37771	2.90318e-11	4.29429e-10
hsa05168	Herpes simplex virus 1 infection	250	298	1.38827	6.1651e-19	5.47153e-17		253	298	1.36812	1.8183e-18	2.15166e-16		252	298	1.35213	2.55539e-17	2.26791e-15
hsa05169	Epstein-Barr virus infection	147	171	1.42256	1.81903e-13	4.96735e-12		150	171	1.41356	5.12112e-14	1.65273e-12		150	171	1.40259	1.27523e-13	4.11551e-12
hsa05170	Human immunodeficiency virus 1 infection	141	173	1.34873	1.76071e-09	1.78587e-08		141	173	1.31339	2.06003e-08	1.5898e-07		145	173	1.34016	5.85747e-10	6.49813e-09
hsa05171	Coronavirus disease - COVID-19	155	200	1.28248	1.96693e-07	1.48566e-06		164	200	1.3214	5.91569e-10	7.24162e-09		165	200	1.31914	4.82331e-10	5.90439e-09
hsa05200	Pathways in cancer	318	478	1.1009	0.00304762	0.00932677		322	478	1.08554	0.00822801	0.022643		322	478	1.07712	0.0146818	0.0377685
hsa05202	Transcriptional misregulation in cancer							110	156	1.13629	0.0165079	0.0415624
hsa05203	Viral carcinogenesis	136	159	1.41544	3.31652e-12	5.88683e-11		137	159	1.38849	1.30733e-11	2.21001e-10		135	159	1.3576	3.72147e-10	4.87558e-09
hsa05205	Proteoglycans in cancer	139	194	1.18567	0.000685575	0.0025352		138	194	1.1463	0.00484179	0.0140888		140	194	1.15388	0.00288939	0.0090773
hsa05206	MicroRNAs in cancer	125	151	1.36988	2.18961e-09	2.1592e-08		126	151	1.34466	6.99191e-09	6.05397e-08		129	151	1.36599	3.84553e-10	4.87558e-09
hsa05208	Chemical carcinogenesis - reactive oxygen species	175	200	1.44797	1.77841e-17	1.05223e-15		177	200	1.42614	3.35987e-17	2.38551e-15		174	200	1.39109	8.21071e-15	4.858e-13
hsa05210	Colorectal cancer	71	81	1.45052	6.16225e-08	4.91109e-07		69	81	1.37272	4.15633e-06	2.45916e-05		72	81	1.42129	9.40871e-08	6.81652e-07
hsa05211	Renal cell carcinoma	59	67	1.45723	5.80193e-07	3.96094e-06		59	67	1.41905	2.02911e-06	1.28631e-05		59	67	1.40803	2.91787e-06	1.64419e-05
hsa05212	Pancreatic cancer	66	73	1.49614	1.00709e-08	8.71988e-08		65	73	1.43486	2.3087e-07	1.60704e-06		66	73	1.44563	6.77757e-08	5.01258e-07
hsa05213	Endometrial cancer	49	55	1.47429	2.50278e-06	1.50591e-05		47	55	1.37706	0.000126121	0.000572945		49	55	1.42452	9.91715e-06	5.41629e-05
hsa05215	Prostate cancer	74	95	1.28902	0.000227946	0.00098684		76	95	1.28917	0.0001275	0.000572945		75	95	1.26233	0.000436682	0.00180258
hsa05216	Thyroid cancer	31	35	1.4657	0.000256026	0.00109431		30	35	1.38125	0.00203925	0.00664161		31	35	1.41621	0.000608727	0.00239766
hsa05219	Bladder cancer	32	39	1.3578	0.00332029	0.0100744		33	39	1.36354	0.0019171	0.00631282		33	39	1.35296	0.00231215	0.0076387
hsa05220	Chronic myeloid leukemia	68	74	1.52064	1.01732e-09	1.09439e-08		68	74	1.4808	4.88958e-09	4.45077e-08		68	74	1.46931	7.72613e-09	6.85694e-08
hsa05221	Acute myeloid leukemia	55	64	1.42211	7.71757e-06	4.28084e-05		54	64	1.35967	8.24018e-05	0.000400721		55	64	1.3741	3.21799e-05	0.000170505
hsa05222	Small cell lung cancer	66	87	1.25538	0.00174244	0.0057088		68	87	1.25953	0.000976937	0.00340012		69	87	1.26813	0.000576423	0.00232534
hsa05223	Non-small cell lung cancer	52	70	1.22929	0.0106543	0.0293201		53	70	1.2201	0.0109715	0.0290663		53	70	1.21064	0.0135688	0.03516
hsa05225	Hepatocellular carcinoma	114	152	1.24111	0.000104708	0.000495619		111	152	1.17679	0.00278917	0.00884069		112	152	1.17818	0.0023454	0.0076387
hsa05230	Central carbon metabolism in cancer	49	62	1.30784	0.00145932	0.00484167		51	62	1.32555	0.000470979	0.00181736		51	62	1.31527	0.000614611	0.00239766
hsa05235	PD-L1 expression and PD-1 checkpoint pathway in cancer	59	81	1.20536	0.0133418	0.0358813		62	81	1.23346	0.00399738	0.0118256		62	81	1.22389	0.00516547	0.0146699
hsa05323	Rheumatoid arthritis							55	73	1.21411	0.0114178	0.0298038
hsa05415	Diabetic cardiomyopathy	160	191	1.38624	1.71654e-12	3.20722e-11		166	191	1.40053	1.56627e-14	6.17806e-13		167	191	1.39804	1.02338e-14	5.19001e-13
hsa05416	Viral myocarditis	35	46	1.2591	0.0191459	0.0486366		36	46	1.26114	0.0146905	0.0372509
hsa05417	Lipid and atherosclerosis	135	182	1.22748	6.3112e-05	0.000320068		143	182	1.26615	1.18576e-06	7.65354e-06		146	182	1.28268	1.70096e-07	1.184e-06
hsa05418	Fluid shear stress and atherosclerosis	98	122	1.32928	1.93998e-06	1.1874e-05		104	122	1.3737	1.39043e-08	1.12183e-07		102	122	1.33683	2.70822e-07	1.814e-06

## Sheet: Table S7
Supplementary Table 7: Feature Set Enrichment Analysis (FSEA) to assess KEGG pathways enriched in differentially expressed genes comparing EP vs P, EP vs PF and P vs PF groups.
cerno: the CERNO statistic; N1: number of genes in the module; AUC: area under curve – main size estimate; cES: CERNO statistic divided by 2×N1; P.Value: P-value from the hypergeometric test; adj.P.Val: P-value adjusted for multiple testing using the Benjamini-Hochberg correction
		EP vs P							EP vs PF							P vs PF
ID	Title	cerno	N1	AUC	cES	P.Value	adj.P.Val		cerno	N1	AUC	cES	P.Value	adj.P.Val		cerno	N1	AUC	cES	P.Value	adj.P.Val
hsa00640	Propanoate metabolism								98.2322	28	0.738626	1.75415	0.00041855	0.00920811
hsa00830	Retinol metabolism															116.832	37	0.62369	1.57881	0.00111055	0.0279223
hsa04060	Cytokine-cytokine receptor interaction	688.845	231	0.595445	1.49101	3.40285e-11	1.1978e-08		699.14	231	0.558675	1.51329	5.83477e-12	2.05384e-09
hsa04061	Viral protein interaction with cytokine and cytokine receptor	238.743	72	0.653841	1.65794	1.17037e-06	0.000205986		270.773	72	0.633443	1.88037	8.51881e-10	1.40747e-07
hsa04062	Chemokine signaling pathway	409.012	164	0.552644	1.24699	0.00153717	0.0450904		405.739	164	0.531866	1.23701	0.00218951	0.0321128
hsa04064	NF-kappa B signaling pathway	257.4	90	0.62592	1.43	0.000135186	0.00951711		275.515	90	0.603309	1.53064	5.92652e-06	0.000260767
hsa04080	Neuroactive ligand-receptor interaction								729.939	304	0.530823	1.20056	0.00047331	0.00980031
hsa04350	TGF-beta signaling pathway								243.374	93	0.563914	1.30846	0.00299751	0.042205
hsa04380	Osteoclast differentiation	286.245	104	0.606569	1.37618	0.000259217	0.0130349		288.056	104	0.581614	1.38489	0.00019792	0.00497627
hsa04610	Complement and coagulation cascades								193.698	69	0.612314	1.40361	0.00124789	0.0199663
hsa04612	Antigen processing and presentation															172.719	49	0.698553	1.76243	4.82371e-06	0.000565982
hsa04621	NOD-like receptor signaling pathway															355.352	135	0.577821	1.31612	0.000372269	0.0119126
hsa04625	C-type lectin receptor signaling pathway								280.62	95	0.583403	1.47695	2.0836e-05	0.000666753
hsa04630	JAK-STAT signaling pathway								374.59	138	0.52025	1.35721	7.00571e-05	0.00189693
hsa04640	Hematopoietic cell lineage	232.654	81	0.584738	1.43614	0.00023051	0.0130349		260.051	81	0.56795	1.60525	1.58674e-06	0.000111707		258.394	80	0.613238	1.61496	1.3369e-06	0.000235295
hsa04650	Natural killer cell mediated cytotoxicity	248.13	89	0.620396	1.39399	0.000401828	0.0157159
hsa04657	IL-17 signaling pathway	243.574	80	0.598173	1.52234	2.27642e-05	0.002671		290.787	80	0.625129	1.81742	1.19955e-09	1.40747e-07		216.862	76	0.553146	1.42672	0.000434125	0.0127343
hsa04659	Th17 cell differentiation	270.833	98	0.595111	1.3818	0.000317321	0.0139621		261.691	98	0.556737	1.33516	0.00118672	0.0198918		292.407	98	0.628411	1.49187	9.54758e-06	0.000820551
hsa04660	T cell receptor signaling pathway	268.148	99	0.588689	1.35428	0.00066206	0.0233045
hsa04668	TNF signaling pathway								303.442	105	0.595659	1.44496	2.56617e-05	0.000752742		296.181	105	0.573875	1.41039	8.18947e-05	0.00360337
hsa04936	Alcoholic liver disease								305.787	117	0.587878	1.30678	0.00110926	0.019523
hsa04940	Type I diabetes mellitus															110.361	31	0.689179	1.78002	0.000154363	0.00603732
hsa04974	Protein digestion and absorption								235.309	85	0.575018	1.38417	0.000677666	0.0125547
hsa05133	Pertussis								216.749	67	0.606345	1.61753	7.8799e-06	0.000308192
hsa05134	Legionellosis								170.251	48	0.660112	1.77345	4.64472e-06	0.000233563
hsa05140	Leishmaniasis								175.192	62	0.576245	1.41284	0.00170297	0.0260628		201.915	63	0.628878	1.6025	2.04829e-05	0.00120167
hsa05144	Malaria								140.3	45	0.542581	1.55888	0.000549897	0.0107535		143.112	45	0.599602	1.59013	0.000313889	0.0110489
hsa05164	Influenza A															359.748	139	0.566115	1.29406	0.000679492	0.0183986
hsa05235	PD-L1 expression and PD-1 checkpoint pathway in cancer	224.5	81	0.628285	1.3858	0.000841129	0.0269161
hsa05321	Inflammatory bowel disease								196.647	57	0.5812	1.72497	2.45197e-06	0.000143849		183.105	57	0.655142	1.60619	4.31487e-05	0.00216976
hsa05323	Rheumatoid arthritis								253.429	72	0.602677	1.75992	4.86811e-08	4.28394e-06		227.328	72	0.635981	1.57866	1.16556e-05	0.000820551
hsa05332	Graft-versus-host disease								87.6553	24	0.596257	1.82615	0.000414512	0.00920811		121.615	24	0.789326	2.53364	2.57133e-08	9.05109e-06
hsa05340	Primary immunodeficiency	120.538	34	0.695753	1.77261	9.07482e-05	0.00798584
hsa05417	Lipid and atherosclerosis								482.996	179	0.581923	1.34915	1.1109e-05	0.000391036		437.498	178	0.557197	1.22893	0.00203521	0.0477596

## Sheet: Table S8
Supplementay Table 8: List of the 21 KEGG pathways related to cancer extracted from the hsa05200 “pathways in cancer” map (KEGGREST1.38.0).
Minoru Kanehisa, Susumu Goto, KEGG: Kyoto Encyclopedia of Genes and Genomes, Nucleic Acids Research, Volume 28, Issue 1, 1 January 2000, Pages 27–30, https://doi.org/10.1093/nar/28.1.27
KEGG pathways	hsa
PPAR signaling pathway	hsa03320
MAPK signaling pathway	hsa04010
Calcium signaling pathway	hsa04020
cAMP signaling pathway	hsa04024
Cytokine-cytokine receptor interaction	hsa04060
HIF-1 signaling pathway	hsa04066
Cell cycle	hsa04110
p53 signaling pathway	hsa04115
mTOR signaling pathway	hsa04150
PI3K-Akt signaling pathway	hsa04151
Apoptosis	hsa04210
Wnt signaling pathway	hsa04310
Notch signaling pathway	hsa04330
Hedgehog signaling pathway	hsa04340
TGF-beta signaling pathway	hsa04350
VEGF signaling pathway	hsa04370
Focal adhesion	hsa04510
ECM-receptor interaction	hsa04512
Adherens junction	hsa04520
Jak-STAT signaling pathway	hsa04630
Estrogen signaling pathway	hsa04915

## Sheet: Table S9
Supplementary Table 9: Primer sequences for cDNA sequencing.
Gene	Amplicon	Primer name	Sequence 5'-3'	Tm
BRAF	Exons 1-7	F4	CTCTGTTCAACGGGGACATG	60
		R4	CTCCTCCTGTGGTATTGGGTG
	Exons 5-13	F2	CTGGCTTACAGGAGAGGAATTG	52
		R2	CCAGTTGTGGCTTTGTTGAATA
	Exons 12-19	F2	AGTGATGATTGGGAGATTCCTG	52
		R2	TTTTTGGAGAAGCACAAGCATA
NRAS	Full-length	F2	GAGGTTCTTGCTGGTGTGAAAT	64
		R2	TCAGACAACCAAGTGAGGAGG
KRAS	Full-length	F1	ATTTCGGACTGGGAGCTAGC	64
		R1	AGCTAACAGTATGGATGGAGCA
PTEN	Exons 1-7	F1	ATTTCCATCCTGCAGAAGAAGC	58,4
		R1	GTACATGAACTTGTCTTCCCGT
	Exons 7-9	F1	ACTTGCAATCCTCAGTTTGTGG	58,4
		R1	CATGACACAGCTACACAACCTT
NF1	Exons 2-9	F1	CAGTACCGAACACAACAAGGAA	58
		R1	TTTACACAGTTTGACACAGGCG
	Exons 9-15	F2	TTCTGGACAGTCTACGAAAAGC	58
		R2	TTTCTACAGGAGCATCGGGATT
	Exons 14-21	F3	ACCGCAGAATTAATTACAGGGC	58
		R3	ATGTTGATCCATTCTTGCAGGG
	Exons 21-25	F4	ACCATTGTTAAGAGGCGAATGT	60
		R4	CAATTCCACACCATCTCCTTCC
	Exons 24-28	F5	CAAGCGGCAGATGATGATGTAA	59
		R5	GGCTCTCTGACTGTTCTAACCT
	Exons 27-34	F6	GTGATCACATCCTCTGATTGGC	58
		R6	TGAACCTCCGTGCAACATAATA
	Exons 34-37	F7	TATGTTGCACGGAGGTTCAAAA	60
		R7	TGATGTCTCTAGTAACTGGCCC
	Exons 36-39	F8	GACACTGCTCAATATCGCGTTA	59
		R8	CATGGAAGAGGTAGGGGAGATG
	Exons 39-45	F9	GGGACGATATTGCCATTCTAGC	60
		R9	GCCATAAACACTTCCTCTGGAC
	Exons 41-46	F10	CTGCACACTTTAGACAGTCTCC	60
		R10	CAGGGTAGCCAGAACAGTAAGA
	Exons 46-51	F11	TTTCCTCATCACAACATCCACA	60
		R11	CTAGTGAAGAGCCCGTATCAGT
	Exon 51 - part 1	F12	AGGAGAACGTTGAACTCTCTCC	60
		R12	ACTGAGTTTGGATAAGGCCTCA
	Exon 51 - part 2	F13	ACAGGAAAATATGCGTAACCACA	58
		R13	CCCCAAGCCATTTCATCTTCAT
	Exon 51 - part 3	F14	ATGCAGATCCAGTTTCTTGGTG	57
		R14	AGCAACCAACAAAGAGGGAAAA
	Exon 51 - part 4	F15	AACTTCCCGGCTCCAATTTTG	56
		R15	ACATTCACAAACCCAAAACGAA
	Exon 51 - part 5	F16	CCCATTTGGCATAGTCTGATGT	60
		R16	TAATTCTCCTGCTGGCGTACAA
	Exon 51 - part 6	F17	CCCTTGTCTGCAGTCTTGTTAC	61
		R17	GAGGAGTACATACACAGGGAGG

## Sheet: Table S10
Supplementay Table 10: Clinical data and metadata of pigs and tumor lesions used for exome sequencing.
Lesion size's evolution is defined by comparison with the previous observation: fast_increase if > 5%/day, slow_increase comprised between 1 and 5%/day, stable if comprised between -1 and 1%/day, decreasing if below -1%/day.
Pig	Family	Sex	Number of lesions		tumor burden	Palpable lymphadenopathies			Analysed lesions
			At birth	Total		Observation	Day of appearance		Number	Age of pig (day)
0493	61	F	6	6	medium	observed	35		5	8, 28, 49, 70, 91
0617	76	M	8	14	high	observed	30		4	29, 48, 69, 91
0971	113	M	10	15	high	observed	32		7	6, 6, 32, 32, 46, 73, 73
Pig_Lesion	Pig	Lesion	Age of the pig at excision (day)	Presence of the lesion at birth	Age of the lesion at excision (day)	Clinical obervations of the lesions
						Lesion size (cm)	Lesion's size evolution (% variation / day)	Lesion size's evolution	Description	Ulceration	Grayish lesion	Presence of palpable adenomegalies
0493_L1	0493	L1	8	yes	8	1.5	40	fast_increase	dome	no	no	no
0493_L2	0493	L2	70	yes	70	1.7	1.11111	slow_increase	plateau	no	yes	yes
0493_L3	0493	L3	49	yes	49	2.5	-2.38095	decreasing	plateau	no	yes	yes
0493_L5	0493	L5	91	yes	91	2	1.31579	slow_increase	plateau	no	yes	yes
0493_L7	0493	L7	28	yes	28	1.5	0	stable	exophytic	yes (++)	no	no
0617_L1	0617	L1	48	yes	48	2.8	2.38095	slow_increase	plateau	no	no	yes
0617_L4	0617	L4	69	yes	69	2.4	0	stable	plateau	yes (++)	no	yes
0617_L6	0617	L6	29	yes	29	2.2	1.42857	slow_increase	exophytic	yes (++)	no	yes
0617_L10	0617	L10	91	no	76	2	0	stable	plateau	no	no	yes
0971_L3	0971	L3	32	yes	32	4.2	5.35714	fast_increase	exophytic	no	no	yes
0971_L5	0971	L5	6	yes	6	1.3	NA	NA	plateau	yes (++)	no	no
0971_L7	0971	L7	73	yes	73	4.2	0	stable	exophytic	no	no	yes
0971_L8	0971	L8	32	yes	32	3	4.7619	slow_increase	dome	no	no	yes
0971_L9	0971	L9	46	yes	46	2.5	3.57143	slow_increase	dome	no	no	yes
0971_L10	0971	L10	6	yes	6	1.3	NA	NA	dome	yes (++)	no	no
0971_L13	0971	L13	73	no	41	2.2	-0.490196	stable	plateau	no	yes	yes
In addition, lung, lymph node and liver metastatic nodules from Pig 0971 sampled at 73 days were included in the analysis.
